# Supplementary material for: Arp2/3 and type-I myosins control chromosome mobility and end-resection at double-strand breaks in S. cerevisiae
Source: Nat Commun. 2025 Aug 5;16:7212. doi: 10.1038/s41467-025-62377-7 (PMC12325611; doi:10.1038/s41467-025-62377-7)
Supplement: Supplementary file 3 — Supplementary Data 1 [file 41467_2025_62377_MOESM3_ESM.xlsx]

## Sheet: Sheet1
Statistical Analysis for Radius of Confinement
Comparison	Marker	Test	P value	Significance
WT vs. WT + CK-666	Ddc2-GFP	one-way Anova	0.0082	**			p<0.05 *
WT vs. WT + CK-689	Ddc2-GFP	one-way Anova	0.4112	ns			p<0.01 **
WT vs. WT + CK-666	Spc42-mCherry	t test	0.9472	ns			p<0.001 ***
WT vs. sla2∆	Ddc2-GFP	t test	0.8251	ns			Wildtype (WT) comparisons were made with data collected the same day.
0 h vs. 0 h + CK-666	LacI-GFP	one-way Anova	0.18	ns			Dunnett test used for one-way Anova.
0 h vs. 3 h	LacI-GFP	one-way Anova	0.0012	**
0 h vs. 3 h pre-CK-666	LacI-GFP	one-way Anova	0.6039	ns
0 h vs. 3 h post-CK-666	LacI-GFP	one-way Anova	>0.999	ns
WT vs. Las17-AID	Ddc2-GFP	one-way Anova	0.9831	ns
WT vs. Las17-AID + IAA	Ddc2-GFP	one-way Anova	0.0211	*
Las17-AID vs. Las17-AID + IAA	Ddc2-GFP	one-way Anova	0.006	**
WT vs. las17-WH2-CAΔ	Ddc2-GFP	one-way Anova	0.0002	***
WT vs. las17-WH2∆	Ddc2-GFP	one-way Anova	0.0004	***
WT vs. las17-CAΔ	Ddc2-GFP	one-way Anova	0.9693	ns
WT vs. myo5Δ	Ddc2-GFP	one-way Anova	0.0048	**
WT vs. myo3Δ	Ddc2-GFP	one-way Anova	0.0033	**
WT vs. myo3Δ, second copy of Myo5	Ddc2-GFP	one-way Anova	0.9933	ns
WT vs. myo5Δ, second copy of Myo3	Ddc2-GFP	one-way Anova	0.9998	ns
WT vs. myo5Δ	LacI-GFP	one-way Anova	0.9782	ns
WT vs. myo3Δ	LacI-GFP	one-way Anova	0.8783	ns
WT vs. myo5Δ	Ddc2-GFP	one-way Anova	0.006	**
WT vs. myo5-motorΔ	Ddc2-GFP	one-way Anova	0.9998	ns
WT vs. myo5-TH1Δ	Ddc2-GFP	one-way Anova	0.9983	ns
WT vs. myo5-TH2Δ	Ddc2-GFP	one-way Anova	0.9478	ns
WT vs. myo5-SH3Δ	Ddc2-GFP	one-way Anova	0.0383	*
WT vs. Myo5-AID	Ddc2-GFP	one-way Anova	0.4895	ns
Myo5-AID vs. Myo5-AID + IAA	Ddc2-GFP	one-way Anova	0.0214	*
WT vs. Myo5-AID + IAA	Ddc2-GFP	one-way Anova	0.0007	***
WT vs. myo3Δ, Myo5-AID	Ddc2-GFP	one-way Anova	0.0202	*
myo3Δ, Myo5-AID vs. myo3Δ, Myo5-AID + IAA	Ddc2-GFP	one-way Anova	0.0234	*
WT vs. myo3Δ, Myo5-AID + IAA	Ddc2-GFP	one-way Anova	0.939	ns
WT vs. myo5Δ	Spc42-mCherry	t test	0.2651	ns
WT vs. myo3Δ Myo5-AID	Spc42-mCherry	one-way Anova	0.9157	ns
myo3Δ Myo5-AID vs. myo3Δ Myo5-AID + IAA	Spc42-mCherry	one-way Anova	0.0184	*
WT vs. myo3Δ Myo5-AID + IAA	Spc42-mCherry	one-way Anova	0.0254	*
WT vs. fun30Δ	Ddc2-GFP	t test	0.0246	*
WT vs. exo1Δ DNA2-AID	Ddc2-GFP	one-way Anova	0.999	ns
WT vs. exo1Δ DNA2-AID + IAA	Ddc2-GFP	one-way Anova	0.0266	*
exo1Δ DNA2-AID vs. exo1Δ DNA2-AID + IAA	Ddc2-GFP	one-way Anova	0.0308	*
WT vs. pGal::EXO1	Ddc2-GFP	one-way Anova	0.6748	ns
WT vs. pGal::EXO1 + CK-666	Ddc2-GFP	one-way Anova	0.4505	ns
pGal::EXO1 vs. pGal::EXO1 + CK-666	Ddc2-GFP	one-way Anova	0.0737	ns
WT vs. pGal:EXO1 Las17-AID	Ddc2-GFP	one-way Anova	0.9371	ns
pGal:EXO1 Las17-AID vs. pGal:EXO1 Las17-AID + IAA	Ddc2-GFP	one-way Anova	0.6209	ns
WT vs. pGal:EXO1 Las17-AID + IAA	Ddc2-GFP	one-way Anova	0.9172	ns
