# Supplementary material for: Arp2/3 and type-I myosins control chromosome mobility and end-resection at double-strand breaks in S. cerevisiae
Source: Nat Commun. 2025 Aug 5;16:7212. doi: 10.1038/s41467-025-62377-7 (PMC12325611; doi:10.1038/s41467-025-62377-7)
Supplement: Supplementary file 4 — Supplementary Data 2 [file 41467_2025_62377_MOESM4_ESM.xlsx]

## Sheet: Sheet1
Radius of Confinement
Strain	Condition	Rc	Figure
FZ015	WT	0.92	1D
FZ015	WT + CK-666	0.65	1D
FZ015	WT + CK-689	1.06	1D
FZ015	WT	0.95	S1B
FZ015	WT + CK-666	0.92	S1B
FZ015	WT	0.87	1F
FZ077	sla2∆	0.84	1F
FZ152	0 h	0.67	2G
FZ152	0 h + CK-666	0.46	2G
FZ152	3 h	1.1	2G
FZ152	3 h, CK-666 before Gal-HO	0.55	2G
FZ152	3 h, CK-666 after Gal-HO	0.66	2G
FZ015	WT	0.76	3D
FZ075	Las17-AID	0.79	3D
FZ075	Las17-AID + IAA	0.53	3D
FZ015	WT	0.95	3F
FZ099	las17-CA∆	0.9	3F
FZ291	Las17-WH2∆	0.53	3F
FZ100	las17-WH2-CA∆	0.5	3F
FZ015	WT	0.86	4F
FZ033	myo3∆	0.6	4F
FZ034	myo5∆	0.6	4F
FZ047	myo3∆, second copy of Myo5	0.9	4F
FZ220	myo5∆, second copy of Myo3	0.85	4F
FZ152	WT	0.78	4C
FZ215	myo5∆	0.77	4C
FZ216	myo3∆	0.74	4C
FZ015	WT	0.89	S2E
FZ034	myo5∆	0.6	S2E
FZ048	myo5-motor∆	0.86	S2E
FZ054	myo5-TH1∆	0.85	S2E
FZ055	myo5-TH2∆	0.88	S2E
FZ056	myo5-SH3∆	0.62	S2E
FZ015	WT	0.91	S3B
FZ065	Myo5-AID	0.79	S3B
FZ065	Myo5-AID + IAA	0.56	S3B
FZ015	WT	0.81	4H
FZ074	myo3Δ, Myo5-AID	0.61	4H
FZ074	myo3Δ, Myo5-AID + IAA	0.81	4H
FZ015	WT	0.95	S5B
FZ034	myo5∆	0.85	S5B
FZ015	WT	0.93	S5D
FZ074	myo3Δ, Myo5-AID	0.91	S5D
FZ074	myo3Δ, Myo5-AID + IAA	1.14	S5D
FZ015	WT	0.76	6C
FZ151	fun30∆	0.52	6C
FZ015	WT	0.85	6E
FZ164	DNA2-AID exo1∆	0.82	6E
FZ164	DNA2-AID exo1∆ + IAA	0.55	6E
FZ015	WT	0.78	7D
FZ201	pGal::EXO1	0.69	7D
FZ201	pGal::EXO1 + IAA	0.89	7D
FZ015	WT	0.93	7G
FZ218	pGal:EXO1 Las17-AID	0.87	7G
FZ218	pGal:EXO1 Las17-AID + IAA	0.99	7G
