# Supplementary material for: Arp2/3 and type-I myosins control chromosome mobility and end-resection at double-strand breaks in S. cerevisiae
Source: Nat Commun. 2025 Aug 5;16:7212. doi: 10.1038/s41467-025-62377-7 (PMC12325611; doi:10.1038/s41467-025-62377-7)
Supplement: Supplementary file 5 — Supplementary Data 3 [file 41467_2025_62377_MOESM5_ESM.xlsx]

## Sheet: Sheet1
Statistical Analysis for Fresected 6 h after DSB Induction
Comparison	Distance from HO (kb)	Test	P	Significance	Figure			p<0.05 *
WT vs. Las17-AID	0.7	one-way Anova	0.5213	ns	5B			p<0.01 **
WT vs. Las17-AID before Gal	0.7	one-way Anova	0.0038	**	5B			p<0.001 ***
WT vs. Las17-AID after Gal	0.7	one-way Anova	0.011	*	5B			Dunnett test used for one-way Anova.
WT vs. Las17-AID	5	one-way Anova	0.5822	ns	5B
WT vs. Las17-AID before Gal	5	one-way Anova	0.0237	*	5B
WT vs. Las17-AID after Gal	5	one-way Anova	0.04	*	5B
WT vs. Las17-AID	10	one-way Anova	0.4197	ns	5B
WT vs. Las17-AID before Gal	10	one-way Anova	0.0068	**	5B
WT vs. Las17-AID after Gal	10	one-way Anova	0.0297	*	5B
WT vs. myo5Δ	0.7	one-way Anova	0.9478	ns	5C
WT vs. myo3Δ	0.7	one-way Anova	0.9661	ns	5C
WT vs. myo5Δ	5	one-way Anova	0.8772	ns	5C
WT vs. myo3Δ	5	one-way Anova	0.7933	ns	5C
WT vs. myo5Δ	10	one-way Anova	0.5198	ns	5C
WT vs. myo3Δ	10	one-way Anova	0.2907	ns	5C
WT vs. myo3Δ Myo5-AID	0.7	one-way Anova	0.8049	ns	5D
WT vs. myo3Δ Myo5-AID IAA before Gal	0.7	one-way Anova	0.0211	*	5D
WT vs. myo3Δ Myo5-AID IAA after Gal	0.7	one-way Anova	0.2067	ns	5D
WT vs. myo3Δ Myo5-AID	5	one-way Anova	>0.9999	ns	5D
WT vs. myo3Δ Myo5-AID IAA before Gal	5	one-way Anova	<0.0001	****	5D
WT vs. myo3Δ Myo5-AID IAA after Gal	5	one-way Anova	<0.0001	****	5D
WT vs. myo3Δ Myo5-AID	10	one-way Anova	0.999	ns	5D
WT vs. myo3Δ Myo5-AID IAA before Gal	10	one-way Anova	0.0107	*	5D
WT vs. myo3Δ Myo5-AID IAA after Gal	10	one-way Anova	0.0011	**	5D
WT vs. fun30Δ	0.7	t-test	0.7625	ns	6A
WT vs. fun30Δ	5	t-test	0.4528	ns	6A
WT vs. fun30Δ	10	t-test	0.0085	**	6A
WT vs. pGal:EXO1	5	t-test	0.0585	ns	7A
pGal:EXO1 vs. pGal:EXO1 + CK-666	10	t-test	0.0847	*	7A
WT vs. pGal:EXO1 Las17-AID	5	one-way Anova	0.0493	ns	7E
WT vs. pGal:EXO1 Las17-AID + IAA before Gal	5	one-way Anova	0.7374	*	7E
WT vs. pGal:EXO1 Las17-AID + IAA after Gal	5	one-way Anova	0.8185	ns	7E
WT vs. pGal:EXO1 Las17-AID	10	one-way Anova	0.0094	**	7E
WT vs. pGal:EXO1 Las17-AID + IAA after Gal	10	one-way Anova	0.1983	ns	7E
WT vs. pGal:EXO1 Las17-AID + IAA before Gal	10	one-way Anova	0.045	*	7E
