# Supplementary material for: Arp2/3 and type-I myosins control chromosome mobility and end-resection at double-strand breaks in S. cerevisiae
Source: Nat Commun. 2025 Aug 5;16:7212. doi: 10.1038/s41467-025-62377-7 (PMC12325611; doi:10.1038/s41467-025-62377-7)
Supplement: Supplementary file 6 — Supplementary Data 4 [file 41467_2025_62377_MOESM6_ESM.xlsx]

## Sheet: Sheet1
Statistical Analysis for the Percentage of Survivors in DSB Repair Assays
Comparison	Parent Strain	Test	P	Significance	Figure
WT vs. myo3Δ	YJK17	one-way Anova	ns	0.6053	9B
WT vs. myo5Δ	YJK17	one-way Anova	ns	0.6505	9B
WT vs. mre11Δ	YJK17	one-way Anova	ns	0.3879	9B
Las17-AID vs. Las17-AID + IAA	YJK17	one-way Anova	****	<0.0001	9B
Las17-AID mre11Δ vs. Las17-AID mre11Δ + IAA	YJK17	one-way Anova	****	<0.0001	9B
Las17-AID + Nocodazole vs. Las17-AID + IAA	YJK17	one-way Anova	**	0.0067	9D
Las17-AID + IAA vs. Las17-AID + IAA Nocodazole	YJK17	one-way Anova	**	0.0038	9D
Las17-AID + Nocodazole vs. Las17-AID + IAA + Nocodazole	YJK17	one-way Anova	ns	0.8219	9D
Las17-AID mre11Δ + Nocodazole vs. Las17-AID mre11Δ + IAA	YJK17	one-way Anova	***	0.0001	9D
Las17-AID mre11Δ + IAA vs. Las17-AID mre11Δ + IAA Nocodazole	YJK17	one-way Anova	***	0.0007	9D
Las17-AID mre11Δ + Nocodazole vs. Las17-AID mre11Δ + IAA + Nocodazole	YJK17	one-way Anova	ns	0.5676	9D
WT vs. WT + CK-666	MY270	t-test	ns	0.7417	9F
WT vs. rad51Δ	YMV2	one-way Anova	ns	>0.9999	9H
WT vs. Las17-AID	YMV2	one-way Anova	ns	0.9807	9H
WT vs. rad51Δ Las17-AID	YMV2	one-way Anova	ns	0.9807	9H
WT vs. Las17-AID + IAA	YMV2	one-way Anova	*	0.0172	9H
WT vs. rad51Δ Las17-AID + IAA	YMV2	one-way Anova	****	<0.0001	9H
Las17-AID vs. Las17-AID + IAA	YMV2	one-way Anova	**	0.0038	9H
rad51Δ Las17-AID vs. rad51Δ Las17-AID + IAA	YMV2	one-way Anova	****	<0.0001	9H
WT vs. myo5Δ	YCSL254	t-test	ns	0.5909	S9C
WT vs. myo5Δ	YCSL152	t-test	ns	0.6836	S9D
WT vs. myo5Δ	YCSL064	t-test	**	0.0011	S9E
WT vs. myo5Δ	YCSL483	t-test	ns	0.8992	S9F
WT vs. Las17-AID	YCSL254	one-way Anova	ns	0.2362	S9G
Las17-AID vs. Las17-AID + IAA	YCSL254	one-way Anova	****	<0.0001	S9G
WT vs. Las17-AID + IAA	YCSL254	one-way Anova	****	<0.0001	S9G
WT vs. Las17-AID	YCSL152	one-way Anova	ns	0.1259	S9H
Las17-AID vs. Las17-AID + IAA	YCSL152	one-way Anova	****	<0.0001	S9H
WT vs. Las17-AID + IAA	YCSL152	one-way Anova	****	<0.0001	S9H
WT vs. Las17-AID	YCSL064	one-way Anova	ns	0.4488	S9I
Las17-AID vs. Las17-AID + IAA	YCSL064	one-way Anova	****	<0.0001	S9I
WT vs. Las17-AID + IAA	YCSL064	one-way Anova	****	<0.0001	S9I
WT vs. Las17-AID	YCSL483	one-way Anova	ns	0.9941	S9J
Las17-AID vs. Las17-AID + IAA	YCSL483	one-way Anova	****	<0.0001	S9J
WT vs. Las17-AID + IAA	YCSL483	one-way Anova	****	<0.0001	S9J
