# Supplementary material for: Arp2/3 and type-I myosins control chromosome mobility and end-resection at double-strand breaks in S. cerevisiae
Source: Nat Commun. 2025 Aug 5;16:7212. doi: 10.1038/s41467-025-62377-7 (PMC12325611; doi:10.1038/s41467-025-62377-7)
Supplement: Supplementary file 7 — Supplementary Data 5 [file 41467_2025_62377_MOESM7_ESM.xlsx]

## Sheet: Sheet1
List of strains
Strain	Genotype	Parent	Reference
JKM179	MATα ade1 leu2-3 lys5 trp1::hisG ura3-52 hoΔ hmlΔ::ADE1 MATα hmrΔ::ADE1 GAL-HO::ade3		[15]
FZ015	MATα Ddc2-GGSGGSRIPGLIN-eGFP::TRP1 Spc42-mCherry::NAT	JKM179	This study
FZ077	MATα Ddc2-GGSGGSRIPGLIN-eGFP::TRP1 Spc42-mCherry::NAT TIR1::Leu2 sla2∆::KAN	JKM179	This study
FZ152	CFP-Nup49, GFP-LacI::Leu2, MAT-lacO-Trp1 Spc42-mCherry::NAT	GA8862	This study
FZ066	MET10::LacO repeats GFP-LacI-URA3 Spc42-mCherry::NAT	GA-10706	This study
FZ075	MATα Ddc2-GGSGGSRIPGLIN-eGFP::TRP1 Spc42-mCherry::NAT TIR1::LEU2 Las17-AID::HPH	JKM179	This study
FZ099	MATα Ddc2-GGSGGSRIPGLIN-eGFP::TRP1 Spc42-mCherry::NAT las17-WH2-CA∆	JKM179	This study
FZ100	MATα Ddc2-GGSGGSRIPGLIN-eGFP::TRP1 Spc42-mCherry::NAT las17-CA∆	JKM179	This study
FZ219	MATα Ddc2-GGSGGSRIPGLIN-eGFP::TRP1 Spc42-mCherry::NAT las17-WH2∆	JKM179	This study
FZ033	MATα Ddc2-GGSGGSRIPGLIN-eGFP::TRP1 Spc42-mCherry::NAT myo3∆::KAN	JKM179	This study
FZ034	MATα Ddc2-GGSGGSRIPGLIN-eGFP::TRP1 Spc42-mCherry::NAT myo5∆::KAN	JKM179	This study
FZ047	MATα Ddc2-GGSGGSRIPGLIN-eGFP::TRP1 Spc42-mCherry::NAT myo3∆::KAN Myo5::URA3	JKM179	This study
FZ048	MATα Ddc2-GGSGGSRIPGLIN-eGFP::TRP1 Spc42-mCherry::NAT myo5∆::KAN myo5-motor∆::URA3	JKM179	This study
FZ054	MATα Ddc2-GGSGGSRIPGLIN-eGFP::TRP1 Spc42-mCherry::NAT myo5∆::KAN myo5-TH1∆::URA3	JKM179	This study
FZ055	MATα Ddc2-GGSGGSRIPGLIN-eGFP::TRP1 Spc42-mCherry::NAT myo5∆::KAN myo5-TH2∆::URA3	JKM179	This study
FZ056	MATα Ddc2-GGSGGSRIPGLIN-eGFP::TRP1 Spc42-mCherry::NAT myo5∆::KAN myo5-SH3∆::URA3	JKM179	This study
FZ065	MATα Ddc2-GGSGGSRIPGLIN-eGFP::TRP1 Spc42-mCherry::NAT TIR1::LEU2 Myo5-AID::KAN	JKM179	This study
FZ074	MATα Ddc2-GGSGGSRIPGLIN-eGFP::TRP1 Spc42-mCherry::NAT TIR1::LEU2 Myo5-AID::KAN myo3del::HPH	JKM179	This study
FZ076	MATα Ddc2-GGSGGSRIPGLIN-eGFP::TRP1 Spc42-mCherry::NAT TIR1::LEU2 vrp1∆::KAN	JKM179	This study
FZ012	MATα Rad51-GGSGGSRIPGLIN-eGFP::TRP1	JKM179	This study
FZ151	MATα Ddc2-GGSGGSRIPGLIN-eGFP::TRP1 Spc42-mCherry::NAT fun30∆::KAN	JKM179	This study
FZ164	MATα Ddc2-GGSGGSRIPGLIN-eGFP::TRP1 Spc42-mCherry::NAT TIR1::LEU2 DNA2-AID::HPH exo1∆::KAN	JKM179	This study
FZ201	MATα Ddc2-GGSGGSRIPGLIN-eGFP::TRP1 Spc42-mCherry::NAT pGal::EXO1::LEU2	JKM179	This study
YSL056	MATα tel1∆::TRP1	JKM179	[48]
FZ192	MATα Ddc2-GGSGGSRIPGLIN-eGFP::TRP1 Spc42-mCherry::NAT TIR1::LEU2 Las17-AID::HPH mre11∆::KAN	JKM179	This study
FZ019	MATα Ddc2-GGSGGSRIPGLIN-eGFP::TRP1 Spc42-mCherry::NAT mre11∆::KAN	JKM179	This study
YJK17	HPH::MATa-inc Ddc2-GGSGGSRIPGLIN-eGFP::TRP1		This study
FZ040	HPH::MATa-inc Ddc2-GGSGGSRIPGLIN-eGFP::TRP1 myo5del::KAN	YJK17	This study
FZ063	HPH::MATa-inc Ddc2-GGSGGSRIPGLIN-eGFP::TRP1 myo3del::KAN	YJK17	This study
FZ177	HPH::MATa-inc Ddc2-GGSGGSRIPGLIN-eGFP::TRP1 Las17-AID::NAT TIR1::LEU2	YJK17	This study
FZ193	HPH::MATa-inc Ddc2-GGSGGSRIPGLIN-eGFP::TRP1 Las17-AID::NAT TIR1::LEU2 mre11∆::KAN	YJK17	This study
FZ172	HPH::MATa-inc Ddc2-GGSGGSRIPGLIN-eGFP::TRP1 TIR1::Leu2 mre11∆::KAN	YJK17	This study
FZ028	MATα Ddc2-GGSGGSRIPGLIN-eGFP::TRP1 Spc42-mCherry::NAT ku70∆::KAN	JKM179	This study
YSJ278	ho hmlΔ::ADE1 mataΔ::hisG hmrΔ::ADE1 leu2::KAN ade3::GAL::HO ade1 lys5 ura3-52 trp1 Chr3. 41.4kb::HYG can1::leu2::HOcs	JKM179	[49]
YCSL254	Chr11. 443kb::LEU2	YSJ278	[49]
YSCL483	Chr6. 36kb::LEU2	YSJ278	[49]
YSCL152	Chr11. 635kb::LEU2	YSJ278	[49]
YCSL064	Chr1. 29kb::LEU2	YSJ278	[49]
FZ109	myo5∆::KAN	YCSL254	This study
FZ114	myo5∆::KAN	YSCL483	This study
FZ125	myo5∆::KAN	YSCL152	This study
FZ128	myo5∆::KAN	YCSL064	This study
FZ195	Las17-AID::NAT TIR1::TRP2	YCSL064	This study
FZ196	Las17-AID::NAT TIR1::TRP2	YSCL152	This study
YMV2	MATaΔ::hisG hoΔ hmlΔ::ADE1 hmrΔ::ADE1 his4::URA3-leu2(XhoI to KpnI fragment)-pBR322 leu2::HOcs ade1-100 lys5 ura3-52 ade3::GAL-HO	JKM179	[50]
YMA62	MATaΔ::hisG hoΔ hmlΔ::ADE1 hmrΔ::ADE1 his4::URA3-leu2(XhoI to KpnI fragment)-pBR322 leu2::HOcs ade1-100 lys5 ura3-52 ade3::GAL-HO TIR1::LEU2	YMV2	This study
YMA63	MATaΔ::hisG hoΔ hmlΔ::ADE1 hmrΔ::ADE1 his4::URA3-leu2(XhoI to KpnI fragment)-pBR322 leu2::HOcs ade1-100 lys5 ura3-52 ade3::GAL-HO TIR1::LEU2 Las17-AID::KAN	YMA62	This study
YMA65	MATaΔ::hisG hoΔ hmlΔ::ADE1 hmrΔ::ADE1 his4::URA3-leu2(XhoI to KpnI fragment)-pBR322 leu2::HOcs ade1-100 lys5 ura3-52 ade3::GAL-HO TIR1::LEU2 rad51Δ::HYG	YMA62	This study
YMA66	MATaΔ::hisG hoΔ hmlΔ::ADE1 hmrΔ::ADE1 his4::URA3-leu2(XhoI to KpnI fragment)-pBR322 leu2::HOcs ade1-100 lys5 ura3-52 ade3::GAL-HO TIR1::LEU2 Las17-AID::KAN rad51Δ::HYG	YMA62	This study
FZ218	MATα Ddc2-GGSGGSRIPGLIN-eGFP::TRP1 Spc42-mCherry::NAT pGal::EXO1::LEU2 Las17-AID TIR1::URA3	JKM179	This study
FZ220	MATα Ddc2-GGSGGSRIPGLIN-eGFP::TRP1 Spc42-mCherry::NAT myo5∆::KAN pMyo3::LEU2	JKM179	This study
FZ215	CFP-Nup49, GFP-LacI::Leu2, MAT-lacO-Trp1 Spc42-mCherry::NAT myo5∆::KAN	GA8862	This study
FZ216	CFP-Nup49, GFP-LacI::Leu2, MAT-lacO-Trp1 Spc42-mCherry::NAT myo3∆::KAN	GA8862	This study
MY270	ho HMLα-inc MATa hmrΔ::ΑDE1 ade1 leu2,3–112 lys5 trp1::hisG ura3–52 Δbar1::TRP1 ade3::GAL::HO		[68]
