# Supplementary material for: Arp2/3 and type-I myosins control chromosome mobility and end-resection at double-strand breaks in S. cerevisiae
Source: Nat Commun. 2025 Aug 5;16:7212. doi: 10.1038/s41467-025-62377-7 (PMC12325611; doi:10.1038/s41467-025-62377-7)
Supplement: Supplementary file 8 — Supplementary Data 6 [file 41467_2025_62377_MOESM8_ESM.xlsx]

## Sheet: Sheet1
List of primers
Oligo	Sequence	Use
FZ100 Spc42-mCherry 1F	CTGAAAATAATATGTCAGAAACATTCGCAACTCCCACTCCCAATAATCGAcggatccccgggttaatta	C-terminal mCherry tag to SPC42 (forward)
FZ101 Spc42-mCherry 1R	CGTTTACGCCATTCCATTGGAACCGCAGATTGCTAGTACTATATCGTCAAgaattcgagctcgtttaaac	C-terminal mCherry tag to SPC42 (reverse)
FZ068 Myo3 1F	CCGAAAAAGGAAACCGTTTGCTG	Genomic deletion MYO3 (forward)
FZ069 Myo3 1R	CACTTTTGGTATGTTAAGAGGCATGCAC	Genomic deletion MYO3 (reverse)
FZ072 Myo5 1F	GTGTTTTAACTCGTCGGACACG	Genomic deletion MYO5 (forward)
FZ073 Myo5 1R	GTATAAGTAACCTTTCGTTTAAAAATTTCATATGGGC	Genomic deletion MYO5 (reverse)
FZ088 Myo5-AID 1F	GACGAGGAGGCTAACGAAGATGAAGAGGAAGATGATTGGCCTAAAGATCCAGCCAAACCTCC	C-terminal AID tag for MYO5 (forward)
FZ089 Myo5-AID 1R	GCTCGTATAGAGTATATACTCGCTAAATACATTTTGAGATATCATCGATGAATTCGAGCTCG	C-terminal AID tag for MYO5 (reverse)
FZ108 Las17-AID 1F	AAAAACTAAAGTGGGAGCTCATGACGATATGGACAATGGTGATGATTGG CGTACGCTGCAGGTCGAC	C-terminal AID tag for LAS17 (forward)
FZ109 Las17-AID 1R	AGTGAGTACATAAAATTACATATTTTCTATAACAGTAGTTTCATCTTT ATCGATGAATTCGAGCTCG	C-terminal AID tag for Las17 (reverse)
FZ112 Vrp1 1F	GGGGCCTTAAGAATAATCCGCAC	Genomic deletion VRP1 (forward)
FZ113 Vrp1 1R	GCGAAAAGGACGGGAAGC	Genomic deletion VRP1 (reverse)
FZ116 Sla2 1F	GCGTTTTGTACGACGACGC	Genomic deletion SLA2 (forward)
FZ117 Sla2 1R	GCGATTATTTCCATTCGCCGC	Genomic deletion SLA2 (reverse)
FZ128 Las17 gRNA 1F	AGGCACACCTGGTGGACCTCGTTTT	Cas9 gRNA for LAS17
FZ129 Las17 gRNA 1R	GAGGTCCACCAGGTGTGCCTGATCA	Cas9 gRNA for LAS17
FZ130 Las17 template 1	ATCAACATCCGGAGGCGGTTCATTCGCTGAAACTACTGGATAATGGAATGCAAACAAAGATGAAACTACTGTTATAGAAA	Template to delete WH2-C-A domains of LAS17
FZ131 Las17 template 2	GCCCTCAGTTTTACTGCAGGAAGCACGTGGAGAATCTGCTTAATGGAATGCAAACAAAGATGAAACTACTGTTATAGAAA	Template to delete C-A domains of LAS17
FZ161 Arc15_pFA6A_F	CACACCTATCGTTCATTATATATCGGATAGAAGAACTGTAGGTGACGGTGCTGGTTTA	C-terminal 3xmNEON tag for ARC15 (forward)
FZ162 Arc15_pFA6A_R	TATGTATATTTCTTTATACTAAGTTTTACTGGGCAGAGTAATCGATGAATTCGAGCTCG	C-terminal 3xmNEON tag for ARC15 (reverse)
MA43ADH1fwd	GTTAAGGGCTGGAAGATCGG	ADH1 forward primer
MA44ADH1rev	TTGTTGGAAAGAACCGTCGT	ADH1 reverse primer
MA29MATaStylqpcrP1	CTTGGGTGCCTCCACAGTAGA	0.7 kb from HO cut site forward primer for qPCR
MA30MATaStylqpcrP2	ACCTGTTCTTAGCTTGTACCAGAG	0.7 kb from HO cut site reverse primer for qPCR
MA31MATaStylqpcrP1	GATCGTAAACGTGACCCCTT	5.0 kb from HO cut site forward primer for qPCR
MA32MATaStylqpcrP2	GCGCTCTTAACGTACTTTGGC	5.0 kb from HO cut site reverse primer for qPCR
MA40_10kbdownstreamofHOcsfw	CTTTGCCTCCCTTCAAGCGC	10 kb from HO cut site forward primer for qPCR
MA41_10kbdownstreamofHOcsrev	GGGGAGGAGCAGGTGAATTTGG	10 kb from HO cut site reverse primer for qPCR
MATYalphaP2-100bp	GGAGCCAAACTGTGAGTAATATGC	Lies in MAT-Ya 88 bp from HOcs, pointing away from HOcs (MAT-Z).
MATYalphaP1-200bp	CTCAGTTTCGACAGTTCAATAAGACA	Lies in MAT-Ya 186 bp from HOcs, pointing towards HOcs (MAT-Z).
FP82_Rad51MXFWD	GTTTGTTTACAGTACGCGTGGTGGGACCATGCTTGCCTTGTCCCCGCCGG	RAD51 primer with MX homology to any cassette to delete gene, 1.5 kb WT, FWD
FP83_Rad51MXREV	GTTAAGACCGCAGTAGGGTTGCGAGGTATAGACACTGGATGGCGGCGTTA	RAD51 primer with MX homology to any cassette to delete gene, 1.5 kb WT, REV
Bold part is homology to the plasmid
