# Supplementary material for: Arp2/3 and type-I myosins control chromosome mobility and end-resection at double-strand breaks in S. cerevisiae
Source: Nat Commun. 2025 Aug 5;16:7212. doi: 10.1038/s41467-025-62377-7 (PMC12325611; doi:10.1038/s41467-025-62377-7)
Supplement: Supplementary file 9 — Supplementary Data 7 [file 41467_2025_62377_MOESM9_ESM.xlsx]

## Sheet: Sheet1
List of plasmids
Name	Plasmids	Backbone	Reference
pFZ010	pFA6A-mCherry::NAT	pFA6a
pKan-AID-9xMyc	pJH2892	pSM409	[28]
pNAT-AID-9xMyc	pJH2899	pSM409	[28]
pHPH-AID-9xMyc	pJH2898	pSM409	[28]
pJH2956	TIR1::TRP1		[28]
pJH2669	TIR1::URA3		[28]
pDD2453	MYO5::URA3		[30]
pDD2455	myo5-motorΔ::URA3		[30]
pDD2456	Myo5-TH1Δ::URA3		[30]
pDD2457	Myo5-TH2Δ::URA3		[30]
pDD2458	Myo5-SH3Δ::URA3		[30]
pJH1772	pGal::EXO1		[43]
pFZ022	MYO3::LEU2	pJH2203	This study
