# Supplementary material for: Arp2/3 and type-I myosins control chromosome mobility and end-resection at double-strand breaks in S. cerevisiae
Source: Nat Commun. 2025 Aug 5;16:7212. doi: 10.1038/s41467-025-62377-7 (PMC12325611; doi:10.1038/s41467-025-62377-7)
Supplement: Supplementary file 10 — Supplementary Data 8 [file 41467_2025_62377_MOESM10_ESM.xlsx]

## Sheet: Sheet1
Key Resources
Reagent or Resource	Source	Identifier
Antibodies
Mouse monoclonal anti-Rad53	AbCam	Cat # ab166859; RRID:AB_2801547
Mouse monoclonal anti-myc	AbCam	Cat# ab16918; RRID:AB_30256
Mouse monoclonal anti-Pgk1	AbCam	Cat# ab32, RRID:AB_30359
Chemicals, Peptides, and Enzymes
Indole-3-acetic acid	Sigma-Aldrich	I3750-25G-A
CK-666	Sigma-Aldrich	SML0006
CK-689	Sigma-Aldrich	182517
Sty1-HF	New England Biolabs	R3500S
Kits and Reaction Mixes
Masterpure Yeast DNA Purification Kit	Sigma-Aldrich	MPY80200
2× QuantiNova SYBR Green PCR Master Mix	Qiagen	1076717
Prometheus Protein Biology Products 20-313 OneBlock™ Western-CL Blocking Buffer, For Chemiluminescent Blots	Genesee Scientific	Cat #: 20-313
ECL™ Prime Western Blotting System	Millipore Sigma	GERPN2232
Experimental Models: Organisms/Strains
S. cerevisiae: Strain background S228c. Strains are listed in Table S3	This paper	N/A
Oligonucleotides
Oligonucleotides tagging proteins with an AID tag and deleting genes are listed in Table S4	This paper	N/A
Recombinant DNA
Plasmids used in this study are listed in Table S5.	This paper	N/A
Software and Algorithms
Prism 7.00	GraphPad Software, Inc.	N/A
Image Lab	Bio-Rad	N/A
MATLAB	Mathworks	N/A
FiJi		N/A
