# Supplementary material for: Arp2/3 and type-I myosins control chromosome mobility and end-resection at double-strand breaks in S. cerevisiae
Source: Nat Commun. 2025 Aug 5;16:7212. doi: 10.1038/s41467-025-62377-7 (PMC12325611; doi:10.1038/s41467-025-62377-7)
Supplement: Supplementary file 13 — Source Data [file 41467_2025_62377_MOESM13_ESM.xlsx]

## Sheet: Figure 1C-D
Strain	FZ015	FZ015	FZ015	FZ015	FZ015	FZ015	FZ015	FZ015	FZ015	FZ015	FZ015	FZ015	FZ015	FZ015	FZ015	FZ015	FZ015	FZ015	FZ015	FZ015	FZ015	FZ015	FZ015	FZ015	FZ015	FZ015	FZ015	FZ015	FZ015	FZ015	FZ015	FZ015	FZ015	FZ015	FZ015	FZ015	FZ015	FZ015	FZ015	FZ015	FZ015	FZ015	FZ015	FZ015	FZ015	FZ015	FZ015	FZ015	FZ015
Date	2020-01-06	2020-01-06	2020-01-06	2020-01-06	2020-01-16	2020-01-16	2021-05-16	2021-05-16	2021-05-16	2021-05-16	2021-05-19	2021-05-19	2021-05-19	2021-05-19	2025-05-05	2025-05-05	2025-05-05	2025-05-05	2025-05-04	2025-05-04	2025-05-04	2025-05-04	2025-05-04	2025-05-04	2020-01-06	2020-01-06	2020-01-06	2020-01-06	2020-01-06	2020-01-06	2020-01-06	2020-01-06	2020-01-16	2020-01-16	2020-01-16	2020-01-16	2020-01-16	2021-05-16	2021-05-16	2021-05-16	2021-05-16	2021-05-16	2021-05-19	2021-05-19	2021-05-19	2021-05-19	2021-05-19	2025-05-05	2025-05-05
Treatment	None	None	None	None	None	None	None	None	None	None	None	None	None	None	None	None	None	None	None	None	None	None	None	None	CK-666	CK-666	CK-666	CK-666	CK-666	CK-666	CK-666	CK-666	CK-666	CK-666	CK-666	CK-666	CK-666	CK-666	CK-666	CK-666	CK-666	CK-666	CK-666	CK-666	CK-666	CK-666	CK-666	CK-666	CK-666
∆t
30	0.0694162	0.150072	0.0768773	0.147057	0.0802954	0.0881426	0.0658524	0.0615141	0.276582	0.0437075	0.0194089	0.086934	0.222405	0.0876944	0.100947	0.10815	0.0381283	0.108904	0.0615618	0.0565061	0.0791737	0.0816158	0.0668879	0.0991042	0.0488874	0.0434273	0.0283514	0.0358329	0.0889126	0.0365829	0.0351685	0.0464281	0.0946118	0.103477	0.208347	0.0447165	0.0457161	0.0026075	0.0381406	0.102917	0.00322858	0.00184836	0.0250645	0.00338786	0.0730508	0.0400997	0.00178711	0.0423105	0.0628705
60	0.0761456	0.174633	0.140674	0.229733	0.0707723	0.127247	0.0598817	0.111993	0.351914	0.0616781	0.0247104	0.122528	0.239033	0.11529	0.123828	0.153885	0.0504758	0.157209	0.0712559	0.0664313	0.112374	0.127506	0.0902895	0.123775	0.0667574	0.0363279	0.0583249	0.0509559	0.0999453	0.030193	0.0594981	0.0577373	0.101475	0.109334	0.185856	0.0284138	0.0428171	0.00295504	0.0417408	0.0844089	0.0059132	0.0020068	0.0323397	0.00469859	0.0718095	0.0374824	0.00197367	0.0520372	0.0991991
90	0.0629395	0.180239	0.202419	0.243101	0.10976	0.197566	0.0948482	0.10587	0.321964	0.0691851	0.0256933	0.1071	0.302395	0.124061	0.173978	0.158794	0.0415142	0.207304	0.053729	0.0677956	0.113068	0.114442	0.135411	0.206675	0.0566087	0.0352202	0.0820584	0.0372889	0.121338	0.0432166	0.055683	0.0598696	0.0882915	0.0993077	0.146622	0.0419975	0.0626528	0.00274289	0.0307314	0.0901679	0.00728528	0.00211807	0.0469586	0.00622426	0.0873778	0.0484711	0.00263984	0.0458483	0.0910941
120	0.0820476	0.18027	0.253604	0.306204	0.144521	0.19574	0.0947497	0.119407	0.36608	0.0798701	0.0263967	0.0926271	0.324312	0.139158	0.196342	0.196828	0.0495625	0.213801	0.054119	0.0549703	0.139681	0.139168	0.157474	0.244474	0.0622355	0.0458147	0.105721	0.0307409	0.173479	0.0468585	0.0533992	0.0611796	0.0973667	0.0909794	0.196804	0.0428681	0.079404	0.00349108	0.0322912	0.106413	0.00966536	0.00260242	0.0516995	0.0091682	0.0666439	0.06236	0.00248998	0.0621312	0.0810332
150	0.102015	0.210537	0.282802	0.354091	0.187886	0.198958	0.0944858	0.108408	0.358474	0.0798625	0.0254696	0.120701	0.203355	0.1581	0.239587	0.205908	0.0426106	0.252464	0.0674209	0.0639951	0.138536	0.164582	0.187693	0.283083	0.0498483	0.0401526	0.120937	0.0512009	0.170652	0.0483454	0.0586706	0.058908	0.0699276	0.118453	0.240851	0.040595	0.061436	0.00420451	0.0397273	0.0716808	0.0103727	0.00218763	0.0440208	0.0122835	0.082907	0.0617278	0.00218316	0.0731378	0.0939933
180	0.0934655	0.224183	0.321776	0.3508	0.21739	0.203987	0.117305	0.0936114	0.392558	0.0885864	0.0179865	0.122262	0.214219	0.218296	0.223162	0.207687	0.0321035	0.261093	0.0550905	0.086377	0.148931	0.162467	0.197174	0.357202	0.057636	0.0514047	0.139488	0.0537157	0.214405	0.0561792	0.0634636	0.06954	0.067005	0.137804	0.15045	0.0479403	0.0563074	0.00409877	0.0362775	0.138704	0.00974245	0.00245257	0.0512016	0.0162955	0.0941786	0.061202	0.00202052	0.0639923	0.0768385
210	0.104828	0.166867	0.373923	0.307944	0.256727	0.211974	0.130638	0.139155	0.432277	0.0832279	0.0263523	0.131314	0.209317	0.209498	0.241138	0.254406	0.0380176	0.290199	0.0506953	0.0499129	0.127855	0.192831	0.203365	0.372832	0.0491553	0.0447205	0.15283	0.0521715	0.190141	0.0509033	0.0702589	0.0844482	0.101145	0.136932	0.197388	0.0617091	0.060294	0.00393782	0.0429621	0.0718413	0.0110039	0.00216019	0.0641486	0.0212053	0.0989538	0.0784362	0.00149215	0.0715119	0.0744157
240	0.094127	0.178216	0.411895	0.265385	0.307642	0.172387	0.15391	0.165442	0.370902	0.0694856	0.032745	0.182224	0.214087	0.199385	0.21207	0.255656	0.054254	0.288562	0.0879429	0.0558059	0.126599	0.208058	0.21469	0.409195	0.0473936	0.0466736	0.163711	0.0598126	0.218003	0.055936	0.0802674	0.0678851	0.0759988	0.164395	0.235555	0.0543493	0.0613851	0.00489306	0.0354883	0.0841794	0.0104069	0.00208628	0.0801357	0.0252088	0.112719	0.0705251	0.00221444	0.072634	0.082204
270	0.0865647	0.128093	0.408075	0.317336	0.33188	0.169592	0.173878	0.141052	0.464806	0.0902786	0.0360762	0.158967	0.252557	0.234223	0.177932	0.244515	0.0467238	0.311457	0.0842745	0.0554459	0.136276	0.209468	0.230111	0.39134	0.067994	0.0551739	0.175004	0.055433	0.253533	0.047232	0.0842193	0.056989	0.0777235	0.147615	0.183111	0.0783979	0.0770414	0.00342789	0.0287458	0.0910916	0.0104839	0.00272373	0.0943517	0.0299111	0.0998314	0.0842261	0.00230057	0.0710624	0.0822693
300	0.118366	0.13376	0.39016	0.351465	0.389249	0.219355	0.180138	0.159292	0.451578	0.104178	0.040853	0.140163	0.265419	0.275992	0.145353	0.274354	0.0473295	0.352629	0.0722177	0.0688107	0.13793	0.213292	0.231733	0.422392	0.0784337	0.0368899	0.161597	0.0552697	0.216353	0.0533874	0.0905458	0.0686457	0.0895393	0.16474	0.177508	0.0738348	0.0799086	0.00376905	0.037885	0.072025	0.0109058	0.00275334	0.0736269	0.0346133	0.105707	0.0800918	0.00263687	0.0602659	0.103987
330	0.0896827	0.119516	0.318221	0.341314	0.389505	0.215276	0.205945	0.148913	0.420664	0.112387	0.0395228	0.210449	0.219254	0.303944	0.118901	0.242226	0.0392889	0.37451	0.072894	0.0525588	0.119624	0.269373	0.224311	0.469777	0.0559098	0.0453957	0.1433	0.0601568	0.248081	0.0383572	0.0911513	0.0781142	0.072896	0.154914	0.288736	0.0818432	0.0631588	0.00467907	0.0350077	0.103075	0.0110662	0.00249888	0.0836856	0.0385918	0.10651	0.089044	0.00207523	0.0537671	0.114088
360	0.0736674	0.144769	0.288437	0.411663	0.409945	0.239553	0.202491	0.121353	0.390302	0.102515	0.0400792	0.247774	0.277525	0.321622	0.0986471	0.302883	0.035676	0.404982	0.0861816	0.0528038	0.114978	0.273737	0.206213	0.492289	0.0372557	0.0438077	0.131575	0.0531237	0.212166	0.0550516	0.0885179	0.0684474	0.105042	0.158733	0.174247	0.0905758	0.0758138	0.00433901	0.0479656	0.0714016	0.0118569	0.00267721	0.0761901	0.0432922	0.120077	0.0879278	0.00183347	0.0533736	0.0983756
390	0.103296	0.136644	0.244714	0.456889	0.452638	0.182064	0.20831	0.138235	0.380743	0.0887933	0.0423495	0.206803	0.246708	0.351345	0.113809	0.306856	0.0561714	0.416319	0.0817506	0.0599361	0.135319	0.271789	0.171786	0.520867	0.0583541	0.0310106	0.113425	0.0447393	0.222603	0.0331451	0.0950808	0.0654753	0.117152	0.143975	0.208343	0.0883903	0.0561647	0.00413288	0.040104	0.110602	0.0114358	0.00242278	0.0816006	0.0454549	0.122594	0.10227	0.00188541	0.048425	0.112362
420	0.100082	0.165769	0.196712	0.492637	0.485317	0.185973	0.211915	0.162122	0.489466	0.0819805	0.0465646	0.170634	0.238531	0.341429	0.149771	0.26374	0.0584971	0.437373	0.0908215	0.0682673	0.12967	0.293861	0.147832	0.562752	0.062524	0.0411221	0.104502	0.0533773	0.228757	0.0478452	0.0981761	0.0455718	0.101374	0.152803	0.210072	0.102216	0.0656798	0.00477776	0.0475443	0.110532	0.0114597	0.0028977	0.0867379	0.047494	0.136679	0.0966365	0.00136079	0.0593584	0.134946
450	0.111361	0.222047	0.178522	0.479496	0.521392	0.18406	0.188606	0.165879	0.559652	0.0923974	0.0503725	0.218652	0.276122	0.318836	0.159027	0.276715	0.048813	0.469376	0.0824362	0.0839162	0.155299	0.289699	0.123939	0.591624	0.0693239	0.036278	0.10868	0.0482583	0.164775	0.0462059	0.0979553	0.0721638	0.088089	0.145921	0.207812	0.0975134	0.0706193	0.00524085	0.0499238	0.106855	0.0128686	0.00272342	0.0818014	0.0497036	0.0902677	0.116227	0.00198184	0.0510547	0.119816
480	0.113764	0.26953	0.181392	0.427247	0.556607	0.214457	0.214352	0.190205	0.526056	0.0930293	0.0509371	0.210044	0.193354	0.36169	0.225968	0.257067	0.0491801	0.488237	0.0927724	0.0691847	0.195501	0.27824	0.0893435	0.622632	0.0689809	0.0275872	0.12317	0.0492645	0.180219	0.0647759	0.10751	0.0855129	0.100375	0.126436	0.194585	0.0886162	0.054914	0.00389462	0.0503038	0.118065	0.0119784	0.00356906	0.0760841	0.0514012	0.118906	0.114864	0.00221656	0.0350976	0.126701
510	0.130512	0.242787	0.209025	0.372956	0.577419	0.205887	0.206666	0.198688	0.558598	0.107804	0.0544762	0.240706	0.227274	0.342384	0.26883	0.245844	0.0415465	0.507912	0.0895246	0.0705057	0.152908	0.289603	0.0779112	0.632467	0.0604877	0.0420947	0.129068	0.0443153	0.119487	0.0636452	0.114276	0.0755996	0.116724	0.115358	0.279625	0.0859693	0.0712335	0.00512248	0.0494976	0.0770937	0.0114721	0.00359884	0.080143	0.0523991	0.121408	0.136822	0.00330399	0.0487964	0.156026
540	0.13419	0.255798	0.256857	0.32723	0.608189	0.241039	0.223978	0.181218	0.418619	0.0964919	0.0577682	0.257653	0.256426	0.342897	0.319575	0.317383	0.060445	0.526546	0.0925858	0.0743313	0.184549	0.273808	0.073909	0.640928	0.0658847	0.0311269	0.124483	0.0442106	0.116151	0.0743965	0.0972816	0.0775216	0.117877	0.142632	0.196833	0.0806627	0.0463462	0.0047307	0.0539578	0.106072	0.00961605	0.00307823	0.0928835	0.0528832	0.129728	0.13796	0.00257512	0.0635079	0.124197
570	0.147201	0.260633	0.300281	0.28519	0.579906	0.267814	0.202358	0.201132	0.369149	0.0778749	0.0599357	0.28401	0.20939	0.340276	0.287787	0.32657	0.0755189	0.530187	0.105593	0.0626849	0.201676	0.281513	0.107584	0.663136	0.050137	0.0462626	0.124513	0.0322842	0.124095	0.0668711	0.0944761	0.0900772	0.109738	0.174786	0.199875	0.0696374	0.0703492	0.00425028	0.0526561	0.0839628	0.00911652	0.0035334	0.0989194	0.0515548	0.100128	0.143123	0.00188674	0.0593488	0.102945
600	0.155733	0.198098	0.389602	0.330639	0.553069	0.277445	0.176697	0.218693	0.408421	0.0808647	0.0692268	0.301918	0.205315	0.331888	0.31442	0.294345	0.087276	0.544309	0.0869713	0.078337	0.182209	0.31352	0.122468	0.651212	0.0315632	0.0312628	0.12428	0.0389799	0.138267	0.0536895	0.0973821	0.0935546	0.120547	0.129527	0.2617	0.0796465	0.0791118	0.00479688	0.0569988	0.0801451	0.0095108	0.00290383	0.104133	0.0541029	0.0976098	0.149766	0.00210867	0.0691243	0.126428
630	0.145294	0.144827	0.482047	0.330168	0.529376	0.264526	0.19281	0.203522	0.442399	0.064468	0.0715381	0.342258	0.170815	0.361968	0.251276	0.37444	0.0879344	0.589383	0.104506	0.0855446	0.186836	0.258013	0.172076	0.642642	0.0553321	0.0553439	0.132607	0.0401645	0.222774	0.0729309	0.104509	0.0953577	0.134265	0.156517	0.208888	0.066276	0.085249	0.00439247	0.0594085	0.0934829	0.0113461	0.00301039	0.102361	0.05402	0.104593	0.168526	0.00159794	0.0841522	0.114828
660	0.145423	0.135943	0.527751	0.316965	0.456017	0.21442	0.195711	0.180816	0.358696	0.0458228	0.0759467	0.351004	0.166018	0.332209	0.264711	0.350391	0.0835839	0.61211	0.12103	0.117004	0.185849	0.218378	0.187852	0.628773	0.0600708	0.0648636	0.14605	0.036185	0.21312	0.0474388	0.105291	0.0794537	0.119274	0.210405	0.13272	0.0498974	0.105234	0.00416989	0.0643684	0.0864233	0.0132946	0.00324446	0.0921523	0.0586562	0.10465	0.157409	0.00223021	0.0812517	0.109521
690	0.166516	0.167329	0.534858	0.327691	0.43165	0.208939	0.214049	0.172565	0.330232	0.049874	0.0801335	0.329864	0.276108	0.338757	0.189656	0.337881	0.0638214	0.619132	0.128506	0.0944018	0.193052	0.225372	0.178409	0.690023	0.0509496	0.0361722	0.159943	0.0344401	0.264361	0.0524025	0.101183	0.0974387	0.107778	0.241356	0.283838	0.0583776	0.0846128	0.00469608	0.0683264	0.124475	0.0156069	0.00403201	0.0994049	0.0614917	0.0977652	0.188526	0.00161413	0.0967635	0.140205
720	0.135279	0.120061	0.516673	0.360034	0.393219	0.236355	0.204569	0.180209	0.149591	0.0833806	0.0834966	0.37241	0.260692	0.335822	0.142392	0.368262	0.068882	0.59988	0.133039	0.0868312	0.168197	0.26557	0.165614	0.680185	0.0577029	0.0458925	0.165434	0.0325592	0.294688	0.0388631	0.0791107	0.108613	0.117466	0.204671	0.225032	0.0227272	0.0875095	0.00578338	0.0737747	0.102973	0.0161313	0.00366472	0.106519	0.0662003	0.0637287	0.203142	0.00240749	0.0921174	0.169506
750	0.130734	0.2203	0.444759	0.411992	0.335064	0.223558	0.193785	0.186571	0.166281	0.100802	0.0886368	0.405355	0.290195	0.318293	0.108565	0.359062	0.108957	0.559651	0.129949	0.115185	0.111974	0.269891	0.137178	0.650873	0.0373284	0.0432508	0.165078	0.0246249	0.291735	0.0588182	0.0796642	0.114651	0.101368	0.269588	0.149237	0.0388196	0.0826354	0.00492275	0.0804193	0.0889823	0.0190385	0.00259411	0.106128	0.071891	0.0510844	0.222582	0.00190642	0.109112	0.153704
780	0.13104	0.18149	0.416668	0.481875	0.333558	0.210139	0.192268	0.155427	0.209632	0.107552	0.100307	0.406791	0.22374	0.311407	0.182835	0.402146	0.084847	0.580556	0.134886	0.108112	0.100218	0.251244	0.12888	0.610406	0.0307172	0.0484823	0.179029	0.0283082	0.349414	0.0633898	0.114875	0.132501	0.119931	0.2962	0.210644	0.0215911	0.101757	0.00496493	0.081191	0.111256	0.0183375	0.00372368	0.101978	0.0789385	0.0530859	0.246759	0.00222041	0.103686	0.129013
810	0.133191	0.217189	0.363662	0.575061	0.281162	0.21029	0.176577	0.119215	0.234113	0.0954341	0.103413	0.385959	0.146767	0.259294	0.221566	0.412047	0.0840802	0.529885	0.13883	0.0917799	0.138402	0.265222	0.136546	0.550441	0.0484683	0.0555855	0.200573	0.0270159	0.380953	0.0864218	0.107485	0.138154	0.105084	0.317675	0.207708	0.0241796	0.121509	0.00506731	0.0932986	0.0719847	0.0169003	0.00294047	0.117935	0.0874971	0.0464086	0.258857	0.00194411	0.0744954	0.0978655
840	0.102454	0.242049	0.278474	0.62677	0.262455	0.230623	0.144588	0.132448	0.272555	0.109397	0.11007	0.440089	0.234221	0.208553	0.293198	0.393715	0.0909067	0.587386	0.187925	0.0886248	0.219829	0.261309	0.143894	0.508055	0.0312383	0.0474682	0.219498	0.0303558	0.432636	0.0850397	0.108483	0.137986	0.114546	0.295978	0.16447	0.0226942	0.134331	0.00448303	0.085439	0.0689506	0.0194404	0.00328618	0.125116	0.0964539	0.050679	0.242153	0.00208755	0.0658	0.0954971
870	0.124986	0.285172	0.182046	0.682364	0.188731	0.281391	0.166326	0.134385	0.262645	0.133073	0.118289	0.483888	0.292597	0.170786	0.349527	0.356196	0.0752089	0.591133	0.17871	0.136523	0.214657	0.230864	0.165009	0.334739	0.0541606	0.06374	0.222526	0.0267457	0.478613	0.106801	0.117792	0.15419	0.166599	0.334441	0.224617	0.0132917	0.121665	0.00414128	0.0875697	0.0664845	0.0207944	0.00392116	0.179111	0.105794	0.0510967	0.271598	0.00223507	0.0849819	0.132492
900	0.126044	0.316449	0.0726085	0.789857	0.245729	0.317965	0.1026	0.172492	0.296369	0.109608	0.126199	0.483346	0.47765	0.154075	0.404649	0.351746	0.0968345	0.61171	0.159667	0.136495	0.273063	0.25819	0.127457	0.222893	0.0414608	0.0503467	0.242605	0.0261831	0.485804	0.112151	0.0994875	0.115977	0.149392	0.340155	0.210502	0.0163297	0.116137	0.00366168	0.0963086	0.137864	0.0227911	0.00387262	0.206876	0.111439	0.0419986	0.252489	0.0025214	0.0618803	0.110181
930	0.159481	0.185803	0.0505925	0.724959	0.0453243	0.323041	0.0991517	0.215554	0.341065	0.115519	0.140348	0.535399	0.448909	0.144614	0.423526	0.236775	0.128015	0.442715	0.195139	0.108168	0.228856	0.263714	0.120897	0.0797855	0.0338668	0.0511155	0.24329	0.0163621	0.490513	0.125208	0.0686258	0.100415	0.144233	0.303513	0.209643	0.0328933	0.0722	0.00489252	0.106193	0.0952218	0.0255321	0.00326818	0.256299	0.120375	0.0427484	0.2513	0.00337605	0.0467587	0.117418
960	0.185533	0.336191	0.0826616	0.618764	0.0696423	0.35584	0.106646	0.205506	0.347815	0.138631	0.147675	0.512293	0.334829	0.115404	0.482774	0.217249	0.116541	0.380599	0.203214	0.120085	0.19314	0.234195	0.0993448	0.101551	0.0407965	0.0319651	0.24533	0.0166958	0.520206	0.140022	0.0514974	0.104309	0.107011	0.405418	0.165345	0.0265716	0.083947	0.00266769	0.0993895	0.0557171	0.0265931	0.00262634	0.287398	0.127437	0.0602892	0.242081	0.00215019	0.042678	0.168704
990	0.190685	0.238676	0.12511	0.77133	0.0370419	0.330948	0.137132	0.164657	0.282838	0.141874	0.124339	0.595625	0.201569	0.102256	0.554253	0.14516	0.111833	0.163574	0.207742	0.191371	0.229036	0.186616	0.0411092	0.127837	0.0358643	0.0393715	0.2581	0.0172929	0.505615	0.116795	0.0687214	0.11426	0.112862	0.282256	0.128146	0.0554358	0.105521	0.00308591	0.10913	0.0960982	0.0305553	0.00134642	0.317269	0.127959	0.0398791	0.204681	0.0020797	0.0465665	0.195276
1020	0.252599	0.251964	0.132529	0.931642	0.0216007	0.199217	0.142859	0.241927	0.259909	0.141277	0.12173	0.715284	0.271066	0.0248409	0.478074	0.0687767	0.119449	0.179944	0.249325	0.208763	0.164696	0.179156	0.058506	0.282352	0.06311	0.0325231	0.236168	0.0116862	0.391652	0.155105	0.0823978	0.103521	0.146675	0.238246	0.120406	0.0212678	0.090302	0.00242052	0.124658	0.128182	0.0342101	0.00405897	0.36744	0.129558	0.0460609	0.191126	0.000995132	0.0510215	0.104052
1050	0.275398	0.106443	0.100203	1.09674	0.0423718	0.176965	0.116399	0.32757	0.198072	0.0791538	0.119627	0.849784	0.292766	0.0128928	0.359891	0.0587749	0.0931506	0.152746	0.270123	0.146323	0.142397	0.168469	0.12082	0.350478	0.0807587	0.0705516	0.239871	0.0121576	0.33888	0.136487	0.0726379	0.133422	0.16566	0.273837	0.106989	0.0275054	0.12782	0.00149031	0.145463	0.0963267	0.0363219	0.00298912	0.436294	0.133254	0.0490064	0.150657	0.00129818	0.0771641	0.172798
1080	0.215406	0.330721	0.0340137	1.29083	0.0480219	0.177223	0.130704	0.405276	0.0546991	0.0773375	0.146303	0.852872	0.346671	0.0206818	0.19972	0.057338	0.143271	0.313313	0.194736	0.143393	0.15357	0.101461	0.168485	0.460532	0.0821673	0.0413674	0.193132	0.0139033	0.238175	0.126427	0.0437941	0.0698142	0.153701	0.24781	0.0888492	0.0345347	0.0277213	0.00328183	0.122667	0.0201312	0.0341024	0.00412991	0.500457	0.126476	0.048708	0.136262	0.00430053	0.117206	0.238964
1110	0.221945	0.113868	0.0322295	1.59154	0.0931053	0.137679	0.207697	0.441866	0.0526301	0.100573	0.162604	0.788006	0.169395	0.0280992	0.129344	0.04256	0.187835	0.382176	0.199255	0.145852	0.0259444	0.15049	0.171263	0.503668	0.0662794	0.106745	0.196236	0.0053493	0.228131	0.0768891	0.047321	0.12601	0.141408	0.23891	0.23334	0.0475745	0.0183764	0.00180594	0.14956	0.054668	0.0360244	0.0069486	0.641493	0.112474	0.0552249	0.0663453	0.00271749	0.142716	0.12982
1140	0.23823	0.111057	0.0472136	2.04558	0.0718227	0.163467	0.280023	0.454908	0.182336	0.0865336	0.225137	1.07725	0.118161	0.0328567	0.275532	0.0327884	0.142961	0.558407	0.272118	0.0979913	0.0261144	0.141379	0.159452	0.586808	0.0457993	0.150703	0.1689	0.0130484	0.177911	0.0546472	0.0756957	0.151498	0.10116	0.143694	0.220405	0.0693835	0.0163849	0.00115416	0.132976	0.0884219	0.0285849	0.00753409	0.685987	0.113047	0.0641499	0.0704888	0.00554492	0.134401	0.0256457
1170	0.0797745	0.0921275	0.100915	1.77769	0.0921819	0.0424079	0.505619	0.699464	0.178119	0.0387085	0.118939	1.45675	0.108814	0.0360968	0.0336497	0.0676869	0.0724381	0.304527	0.24098	0.00541226	0.0496007	0.00292646	0.0810975	0.699375	0.0194897	0.0450215	0.103631	0.00970936	0.230538	0.0418207	0.019921	0.132597	0.113263	0.218456	0.08641	0.0614408	0.00129259	0.00229335	0.102033	0.12287	0.0252047	0.0157632	0.95104	0.0908007	0.0498294	0.0343015	0.00287148	0.0943211	0.165362
1200	0.10731	0.0466306	0.108973	0.464547	0.00058345	0.135383	0.0187284	1.06711	0.156316	0.00228261	0.101847	1.42163	0.0846187	0.0397307	0.133942	0.0153627	0.0411049	0.312607	0.17921	0.00953376	0.00429557	0.211997	0.130977	0.429383	0.00314851	0.0530196	0.0892009	0.0222114	0.207073	0.121333	0.0138576	0.216439	0.0514254	0.0617511	0.124579	0.00107264	0.0111966	2.55885e-06	0.203186	0.0333725	0.020725	0.00406107	1.02702	0.0932881	0.0245735	0.0595858	0.00480363	0.00632208	0.221359
Rc	0.610903	1.21104	1.00736	1.28043	1.03761	1.21057	1.17676	0.98911	1.18794	0.495934	0.684279	0.821752	0.862233	0.710619	1.20555	0.692835	0.547594	1.33666	0.638456	0.524503	0.916957	1.1714	1.14965	1.10733	0.507033	0.840392	0.601742	1.00362	0.492117	0.973776	0.545187	0.638637	0.644978	0.843494	1.36454	1.05156	0.81551	0.210941	0.45264	0.764101	0.216153	0.134557	0.594511	0.366623	0.579052	0.523178	0.100639	0.529555	0.567721
[truncated: 18 more columns]

## Sheet: Figure 1E-F
Strain	FZ015	FZ015	FZ015	FZ015	FZ015	FZ015	FZ015	FZ015	FZ015	FZ015	FZ077	FZ077	FZ077	FZ077	FZ077	FZ077	FZ077	FZ077	FZ077	FZ077	FZ077	FZ077	FZ077	FZ077	FZ077	FZ077	FZ077	FZ077	FZ077	FZ077
Date	2021-01-13	2021-01-13	2021-01-13	2021-01-25	2021-01-25	2021-01-25	2021-01-25	2021-01-25	2025-03-24	2025-03-24	2021-01-13	2021-01-13	2021-01-13	2021-01-13	2021-01-25	2021-01-25	2021-01-25	2021-01-25	2021-01-25	2021-01-25	2021-01-25	2021-03-24	2021-03-24	2021-03-24	2021-03-24	2021-03-24	2021-03-24	2021-03-24	2021-03-24	2021-03-24
Treatment	None	None	None	None	None	None	None	None	None	None	None	None	None	None	None	None	None	None	None	None	None	None	None	None	None	None	None	None	None	None
∆t
30	0.151263	0.0477119	0.121111	0.13027	0.0231661	0.0923796	0.0465881	0.00116942	0.0849347	0.125126	0.0381406	0.0421976	0.0363872	0.0814756	0.1128	0.0344793	0.0557424	0.0587921	0.0447953	0.0426762	0.0423091	0.0589415	0.0629322	0.083922	0.0966153	0.0666354	0.101655	0.038037	0.126315	0.051459
60	0.10222	0.0629885	0.163458	0.215507	0.0330642	0.118111	0.104018	0.0017652	0.112066	0.154302	0.0527076	0.0498615	0.0503129	0.0749921	0.145686	0.066426	0.0816333	0.082598	0.0767133	0.0492039	0.0467505	0.0715836	0.0796124	0.114266	0.0993605	0.0840039	0.113613	0.0478951	0.190341	0.0799098
90	0.107521	0.0682159	0.182252	0.182007	0.0514378	0.138935	0.135903	0.00170213	0.120823	0.0942504	0.0697521	0.069545	0.0502697	0.0958662	0.182761	0.0716427	0.103133	0.0865219	0.0723014	0.0586941	0.0468394	0.08904	0.104517	0.110287	0.133535	0.0628949	0.098952	0.0519845	0.256327	0.0874219
120	0.137874	0.0585699	0.237987	0.192372	0.0537501	0.181625	0.128744	0.00198054	0.144557	0.136066	0.0602511	0.0842704	0.0515604	0.0818488	0.265511	0.0791383	0.127506	0.0994438	0.0794825	0.0646559	0.0514735	0.100243	0.097539	0.094659	0.0973126	0.0759314	0.121409	0.0436501	0.276771	0.125709
150	0.103243	0.0694937	0.300084	0.247779	0.0656117	0.205667	0.113229	0.00222912	0.166275	0.188979	0.0478302	0.106215	0.043068	0.142185	0.311292	0.0917811	0.138774	0.13805	0.101963	0.0430619	0.0554812	0.115606	0.121	0.113161	0.110916	0.0972714	0.136531	0.0317969	0.273503	0.146289
180	0.155476	0.0657272	0.338794	0.270124	0.0674988	0.219545	0.139868	0.00266406	0.188435	0.124296	0.0684905	0.132009	0.0420425	0.118143	0.365099	0.106737	0.161378	0.200045	0.115978	0.0408431	0.0586616	0.129153	0.12378	0.106193	0.089161	0.0776201	0.14665	0.0472918	0.256801	0.168216
210	0.151542	0.0749122	0.373205	0.280358	0.0784296	0.23176	0.172267	0.00319157	0.181287	0.127125	0.0656849	0.156429	0.0452068	0.119883	0.403939	0.114848	0.181765	0.21535	0.114423	0.0524741	0.0611186	0.158142	0.102609	0.0968488	0.105022	0.0611792	0.117805	0.0534879	0.248454	0.210062
240	0.153864	0.0745283	0.372072	0.292288	0.0850802	0.253819	0.200714	0.00297719	0.16808	0.141194	0.0843748	0.202957	0.0628152	0.144087	0.402622	0.129769	0.181061	0.245758	0.115628	0.0473504	0.07366	0.167596	0.0904329	0.117174	0.128311	0.0851156	0.157533	0.0487866	0.275043	0.234238
270	0.172634	0.064283	0.45784	0.33432	0.100707	0.23724	0.214598	0.00304842	0.203059	0.125743	0.0841695	0.229111	0.0548505	0.188931	0.438773	0.138147	0.158333	0.282326	0.137113	0.0622184	0.0870072	0.170566	0.110754	0.118323	0.121707	0.0754813	0.149827	0.0382434	0.273481	0.26338
300	0.181666	0.0384575	0.470099	0.357065	0.101481	0.237461	0.201593	0.00329134	0.179809	0.131785	0.099266	0.268369	0.0624417	0.187586	0.456975	0.128501	0.148198	0.335646	0.142151	0.0409002	0.0888203	0.163493	0.129266	0.126098	0.140763	0.0633933	0.133527	0.0378001	0.299271	0.282903
330	0.179349	0.0545817	0.485067	0.362692	0.116539	0.184547	0.213531	0.00415096	0.141191	0.134336	0.106627	0.297523	0.0580159	0.200743	0.457024	0.1157	0.133852	0.377231	0.12618	0.0432748	0.0637575	0.196657	0.12119	0.0937894	0.148669	0.0518967	0.180996	0.0422915	0.297671	0.268446
360	0.171497	0.0691428	0.527624	0.413946	0.11717	0.197443	0.231431	0.00521019	0.119833	0.140844	0.091516	0.327396	0.058035	0.246491	0.468837	0.0969953	0.151128	0.396202	0.136408	0.0368735	0.0843809	0.196808	0.0842298	0.116586	0.132955	0.0657029	0.18807	0.0496013	0.30334	0.266453
390	0.17911	0.070646	0.536434	0.507402	0.120397	0.159975	0.251631	0.00522191	0.135196	0.131194	0.0997754	0.342239	0.0564824	0.245659	0.503526	0.0828039	0.140979	0.441658	0.148056	0.0398353	0.0653036	0.191852	0.0820596	0.118955	0.116126	0.0729223	0.188023	0.0599851	0.3425	0.266782
420	0.206674	0.0600661	0.505225	0.557441	0.112772	0.147076	0.251609	0.00584283	0.133279	0.121643	0.101182	0.36799	0.0791683	0.264136	0.427837	0.0795933	0.147421	0.455578	0.129657	0.0577201	0.0684159	0.198021	0.0812642	0.149668	0.145286	0.0848962	0.163565	0.0613545	0.313573	0.263201
450	0.190089	0.0766696	0.436394	0.527958	0.100807	0.124899	0.211659	0.00622485	0.123757	0.116041	0.107612	0.381957	0.0886279	0.261321	0.407593	0.0660039	0.156811	0.475328	0.119828	0.0556853	0.0596283	0.191125	0.0634734	0.125793	0.190349	0.0835875	0.202658	0.0507615	0.363619	0.251268
480	0.20767	0.0722987	0.36901	0.617228	0.0877891	0.13842	0.174759	0.0067084	0.131655	0.147968	0.107316	0.396683	0.0703308	0.338874	0.384488	0.0565937	0.151947	0.533946	0.112412	0.0566917	0.0409896	0.19574	0.0648206	0.107086	0.173778	0.0795415	0.221651	0.0602323	0.356353	0.225342
510	0.197404	0.0805243	0.325855	0.728122	0.0889768	0.201502	0.151616	0.00723421	0.15265	0.132202	0.104152	0.404582	0.0807567	0.326388	0.341471	0.0609272	0.172445	0.563012	0.125435	0.0651599	0.0456628	0.214843	0.0867477	0.0870982	0.162499	0.0565225	0.193609	0.0533195	0.324871	0.180057
540	0.211453	0.0754229	0.219962	0.64512	0.0731236	0.197	0.184976	0.00633735	0.14395	0.0835759	0.104701	0.391457	0.0814146	0.363523	0.366723	0.0709251	0.165005	0.599704	0.141378	0.0571161	0.0412766	0.226532	0.129293	0.13007	0.119254	0.0460099	0.237342	0.0607129	0.30528	0.148329
570	0.201668	0.0711512	0.186123	0.603049	0.0831836	0.210739	0.21741	0.00573688	0.11967	0.122439	0.0978116	0.37618	0.0943223	0.378966	0.400238	0.0686074	0.161857	0.600998	0.133025	0.0723856	0.0355547	0.235385	0.119515	0.129369	0.119953	0.069343	0.22183	0.0658274	0.332156	0.143924
600	0.208341	0.0466506	0.188575	0.650514	0.074969	0.216744	0.202216	0.00734222	0.15819	0.15241	0.0751318	0.343346	0.110667	0.409467	0.454642	0.0652124	0.176666	0.658115	0.14103	0.0635672	0.0444412	0.233743	0.10586	0.162674	0.1146	0.0537544	0.234908	0.0553865	0.304455	0.144371
630	0.247217	0.0499082	0.130357	0.675146	0.0801293	0.237541	0.186438	0.0076918	0.176065	0.0734768	0.0651251	0.305591	0.11231	0.392177	0.532064	0.0703951	0.182445	0.686294	0.155259	0.0653809	0.0464989	0.263091	0.139325	0.129516	0.156484	0.0617011	0.261335	0.0631353	0.312349	0.136829
660	0.218287	0.070306	0.146122	0.609906	0.0735711	0.22148	0.167518	0.00789797	0.172821	0.121422	0.0502326	0.293611	0.100396	0.421147	0.581501	0.0693423	0.17258	0.719811	0.118731	0.0638292	0.0408622	0.259976	0.156431	0.110303	0.107522	0.0854866	0.260099	0.0554256	0.349661	0.143261
690	0.222459	0.0785551	0.173292	0.575099	0.0802747	0.243235	0.201062	0.00840283	0.164672	0.200641	0.0459217	0.25726	0.0989949	0.454197	0.721734	0.0673204	0.185228	0.756102	0.0980834	0.0564931	0.045837	0.231443	0.144477	0.134127	0.10903	0.0828631	0.294594	0.0620638	0.33963	0.116074
720	0.242144	0.0686779	0.173385	0.545219	0.0849471	0.251331	0.264402	0.00862405	0.16868	0.0949794	0.0507178	0.2116	0.0814875	0.494128	0.769672	0.0855974	0.19998	0.803256	0.122639	0.0719237	0.0398938	0.26456	0.136876	0.142703	0.107495	0.063933	0.325358	0.085176	0.417609	0.117204
750	0.213408	0.066476	0.161935	0.52385	0.101418	0.243743	0.255573	0.0101264	0.158352	0.0775955	0.0360661	0.16556	0.0994078	0.507067	0.812343	0.109747	0.223422	0.843654	0.14543	0.0623234	0.0803847	0.281551	0.12066	0.151273	0.0770161	0.118926	0.309376	0.0860659	0.367482	0.101834
780	0.289614	0.0661107	0.19706	0.502992	0.132054	0.217339	0.236657	0.0113059	0.156785	0.183957	0.0353556	0.152066	0.129903	0.563104	0.748632	0.126938	0.296642	0.877737	0.144506	0.0558926	0.0804026	0.339509	0.138071	0.155907	0.0512824	0.111426	0.295449	0.0615503	0.325983	0.0732199
810	0.229992	0.0654554	0.267627	0.481502	0.161361	0.156289	0.188132	0.0113355	0.134541	0.111639	0.00736459	0.103982	0.125518	0.53466	0.725331	0.107027	0.338026	0.887896	0.134199	0.0642641	0.0462047	0.362947	0.0742429	0.183048	0.0682883	0.0959851	0.296488	0.0628542	0.264846	0.100818
840	0.195483	0.0842453	0.36254	0.51679	0.182543	0.12263	0.147708	0.0119058	0.151036	0.0959194	0.00859178	0.129941	0.137492	0.551524	0.665532	0.085971	0.350847	0.904046	0.125347	0.0630751	0.0609594	0.331201	0.0667479	0.157546	0.108948	0.0853149	0.195375	0.076182	0.255065	0.0881847
870	0.23581	0.0807941	0.484968	0.510083	0.230082	0.0825851	0.168529	0.0137011	0.116761	0.182849	0.00752733	0.0906877	0.125709	0.564681	0.648676	0.0957258	0.390668	0.895529	0.11021	0.103914	0.0555222	0.350553	0.033288	0.207328	0.0879954	0.101123	0.199617	0.11404	0.360747	0.0648272
900	0.166716	0.0454305	0.559019	0.455553	0.251855	0.0611137	0.211352	0.0148414	0.0816354	0.173554	0.0081435	0.0639641	0.153619	0.589033	0.591353	0.125559	0.443677	0.862455	0.10891	0.0981678	0.0467788	0.336448	0.108135	0.223717	0.0993918	0.0966565	0.208156	0.099117	0.444313	0.0939192
930	0.131998	0.0422868	0.629821	0.438111	0.267401	0.0418697	0.201444	0.0161882	0.0641034	0.156042	0.00977806	0.0595661	0.163959	0.585905	0.571413	0.13519	0.446458	0.828946	0.0899576	0.0845161	0.0581125	0.299518	0.0857321	0.238873	0.0663526	0.0916282	0.224782	0.0726381	0.54424	0.0862975
960	0.164817	0.0592811	0.689115	0.428423	0.262486	0.0497978	0.099827	0.016776	0.0369354	0.184061	0.0107769	0.0647602	0.157843	0.596085	0.483653	0.0989451	0.430605	0.840321	0.0902328	0.0682509	0.0842678	0.283266	0.109934	0.214563	0.0749685	0.150021	0.205173	0.0733138	0.554533	0.0503332
990	0.187955	0.0749949	0.729364	0.386286	0.304569	0.0366918	0.0301212	0.0185434	0.038758	0.106219	0.00607938	0.0681807	0.175845	0.559409	0.455659	0.102481	0.410387	0.788572	0.0683623	0.0722126	0.0771114	0.178637	0.137837	0.146407	0.106034	0.0994174	0.277204	0.0861222	0.557464	0.0812558
1020	0.185302	0.0275199	0.675585	0.344023	0.366881	0.0396822	0.0660166	0.0198629	0.0648863	0.0862136	0.0033469	0.0950863	0.200411	0.417967	0.321966	0.0883217	0.308165	0.709726	0.0712286	0.0814724	0.0403047	0.215398	0.185367	0.16332	0.159111	0.12656	0.311186	0.122983	0.418275	0.0962889
1050	0.259457	0.0218198	0.801963	0.440694	0.496702	0.0513223	0.163174	0.0222174	0.0906261	0.0749728	0.00705528	0.0292471	0.233649	0.404931	0.142231	0.0852026	0.291362	0.602064	0.114676	0.0851522	0.0360058	0.242578	0.216773	0.149283	0.134276	0.112283	0.306919	0.0769054	0.276433	0.0860665
1080	0.24378	0.0154439	0.65231	0.394041	0.609803	0.0495173	0.25265	0.0281859	0.0401029	0.0438194	0.00398729	0.0259757	0.227595	0.392679	0.102804	0.112593	0.316024	0.613486	0.129568	0.0735887	0.0848309	0.265735	0.202729	0.162915	0.0806475	0.100091	0.386531	0.0878885	0.232926	0.0353762
1110	0.245414	0.0293715	0.653977	0.247561	0.731236	0.0190039	0.193939	0.0310293	0.0322045	0.0371477	0.0034772	0.016435	0.220134	0.323572	0.0807832	0.141839	0.298431	0.663737	0.173903	0.0530173	0.0631554	0.253686	0.204669	0.0951005	0.0379432	0.142111	0.460517	0.0564385	0.158955	0.0298308
1140	0.398517	0.0981797	0.64816	0.159897	0.646012	0.0385575	0.0509571	0.0303238	0.0299092	0.0172874	0.00158375	0.00453115	0.233482	0.363696	0.210545	0.132885	0.221151	0.502982	0.136984	0.02894	0.0103266	0.212156	0.195774	0.0967	0.17135	0.112126	0.316295	0.0923637	0.0989881	0.0211069
1170	0.336112	0.090775	0.131613	0.103003	0.551397	0.0339047	0.0168648	0.0423313	0.0180711	0.0265378	0.000918325	0.00845357	0.346198	0.451158	0.0149744	0.0883386	0.201015	0.324683	0.0363849	0.0503662	0.0799497	0.187012	0.23421	0.135072	0.296767	0.164902	0.446209	0.1139	0.0409214	0.0252404
1200	0.123515	0.0260387	0.156782	0.0124578	0.241998	0.0171643	0.0151712	0.0420948	0.016353	0.0990642	0.000959744	0.00593311	0.49842	0.535697	0.205002	0.138156	0.249038	0.0155308	0.0183979	0.000263855	0.019323	0.260296	0.0568293	0.121642	0.16863	0.033277	0.524538	0.13749	0.000107231	0.000185355
Rc	0.873782	1.32196	1.13495	0.931604	1.4605	0.761932	0.416607	0.416607	0.673161	0.714518	0.452946	0.785306	0.737305	1.31799	1.40148	0.585624	0.866501	1.67585	0.694712	0.649798	0.725406	0.909262	0.761805	0.772059	0.784321	0.659997	0.675496	0.491537	1.04814	0.829057

## Sheet: Figure 2B-F
Strain	FZ152	FZ152	FZ152	FZ152	FZ152	FZ152	FZ152	FZ152	FZ152	FZ152	FZ152	FZ152	FZ152	FZ152	FZ152	FZ152	FZ152	FZ152	FZ152	FZ152	FZ152	FZ152	FZ152	FZ152	FZ152	FZ152	FZ152	FZ152	FZ152	FZ152	FZ152	FZ152	FZ152	FZ152	FZ152	FZ152	FZ152	FZ152	FZ152	FZ152	FZ152	FZ152	FZ152	FZ152	FZ152	FZ152	FZ152	FZ152	FZ152
Date	2022-09-26	2022-09-27	2022-09-27	2022-09-27	2022-09-27	2022-09-27	2022-09-27	2022-10-04	2022-10-04	2024-06-04	2024-06-05	2024-06-05	2022-10-04	2022-10-03	2022-10-03	2022-09-26	2022-09-26	2022-09-26	2022-09-26	2020-02-26	2020-02-26	2020-02-26	2020-02-26	2020-02-26	2020-02-26	2020-02-26	2020-02-26	2022-10-04	2022-10-04	2022-10-04	2022-10-03	2022-10-03	2022-09-26	2022-09-26	2022-09-26	2022-09-26	2022-09-26	2022-10-04	2022-10-04	2022-10-04	2022-10-04	2022-10-04	2022-10-04	2022-10-04	2022-10-04	2022-10-04	2022-10-04	2022-10-04	10/3./2022
Time in Gal-HO (h)	0	0	0	0	0	0	0	0	0	0	0	0	3	3	3	3	3	3	3	3	3	3	3	3	3	3	3	3	3	3	3	3	3	3	3	3	3	3	3	3	3	3	3	3	3	3	3	3	3
Treatment	None	None	None	None	None	None	None	None	None	None	None	None	None	None	None	None	None	None	None	None	None	None	None	None	None	None	None	CK-666 before galactose	CK-666 before galactose	CK-666 before galactose	CK-666 before galactose	CK-666 before galactose	CK-666 before galactose	CK-666 before galactose	CK-666 before galactose	CK-666 before galactose	CK-666 before galactose	CK-666 after galactose	CK-666 after galactose	CK-666 after galactose	CK-666 after galactose	CK-666 after galactose	CK-666 after galactose	CK-666 after galactose	CK-666 after galactose	CK-666 after galactose	CK-666 after galactose	CK-666 after galactose	CK-666 after galactose
∆t
30	0.0601614	0.0360696	0.0521659	0.132851	0.0360696	0.0521659	0.132851	0.0942341	0.0675337	0.035708	0.0165467	0.0212425	0.153086	0.0488323	0.0725406	0.0514631	0.159522	0.0688996	0.141241	0.0909146	0.145976	0.124544	0.159535	0.186772	0.123152	0.0729922	0.255081	0.0136662	0.0728944	0.00391784	0.0878979	0.0598148	0.0263573	0.102705	0.062121	0.0268709	0.113797	0.0396423	0.0293801	0.0931494	0.0262638	0.042842	0.0352209	0.023456	0.0595532	0.0180961	0.0278776	0.00891036	0.0909138
60	0.0831418	0.0572928	0.087363	0.162785	0.0572928	0.087363	0.162785	0.0939692	0.0605369	0.0533457	0.0212719	0.0298313	0.119351	0.0794934	0.0768825	0.0784565	0.150456	0.09167	0.143428	0.108023	0.142339	0.129393	0.19198	0.205129	0.166866	0.167459	0.257293	0.0185034	0.0433225	0.00651208	0.124624	0.064566	0.0264911	0.112569	0.0810437	0.0446725	0.0726123	0.0447281	0.0346953	0.0912946	0.027646	0.0538619	0.050552	0.0378856	0.0516992	0.013098	0.0190028	0.00855163	0.129089
90	0.0856611	0.059673	0.0948359	0.168603	0.059673	0.0948359	0.168603	0.0999147	0.0610347	0.0596018	0.0246015	0.0340074	0.155237	0.0589745	0.0869603	0.0985947	0.172624	0.120786	0.175452	0.0990132	0.180458	0.12762	0.235888	0.195661	0.192285	0.237124	0.198163	0.0264077	0.0790924	0.00744783	0.159704	0.0800005	0.0366388	0.111209	0.0595538	0.0504076	0.0924968	0.0578605	0.036404	0.0933541	0.0195194	0.0610722	0.0428541	0.0580706	0.0660594	0.0173373	0.034161	0.0124359	0.13143
120	0.0519431	0.0512329	0.0715949	0.120115	0.0512329	0.0715949	0.120115	0.113241	0.0480097	0.0734482	0.0211601	0.0443349	0.18227	0.050876	0.0934176	0.107961	0.189528	0.124586	0.171664	0.0913257	0.20216	0.154748	0.2956	0.182667	0.152423	0.238484	0.304594	0.0207665	0.042726	0.00781297	0.112847	0.0744103	0.044909	0.103463	0.0795717	0.0542486	0.118248	0.078503	0.0468102	0.0910442	0.0276877	0.0640483	0.0538498	0.0804082	0.0651014	0.0138794	0.0251594	0.0102069	0.140973
150	0.0574802	0.0566279	0.0754421	0.141294	0.0566279	0.0754421	0.141294	0.0949401	0.0600187	0.0678977	0.0207042	0.0435493	0.166595	0.0630141	0.097858	0.112063	0.208861	0.128968	0.151773	0.095544	0.223091	0.181002	0.373028	0.182217	0.182008	0.21133	0.260751	0.0184043	0.0564978	0.00882933	0.11256	0.109152	0.0401748	0.0993788	0.0884651	0.0555487	0.10179	0.0708429	0.0601419	0.0899563	0.0319839	0.0640808	0.0556185	0.0935008	0.0570937	0.0165902	0.0358616	0.0118599	0.119392
180	0.0488216	0.0635086	0.0744374	0.194207	0.0635086	0.0744374	0.194207	0.086235	0.0592151	0.0648957	0.019892	0.0544441	0.241602	0.0565469	0.100342	0.115309	0.234793	0.123145	0.175215	0.117676	0.246429	0.188636	0.361237	0.206527	0.180138	0.199719	0.316484	0.0211501	0.0518767	0.00902758	0.106736	0.12867	0.0479955	0.0982507	0.0968853	0.0612057	0.111941	0.0896511	0.080579	0.111767	0.0287217	0.0460377	0.0544047	0.112576	0.0540473	0.0159351	0.0261142	0.0154187	0.121335
210	0.0596377	0.0483903	0.0662978	0.211663	0.0483903	0.0662978	0.211663	0.13268	0.0616711	0.0620973	0.0231266	0.0627863	0.217905	0.0459991	0.0753737	0.110097	0.195329	0.152089	0.0959013	0.114669	0.159944	0.122556	0.386573	0.173829	0.155045	0.219946	0.326596	0.0206477	0.0622508	0.00972332	0.134764	0.107688	0.0396526	0.109372	0.119027	0.0685752	0.124777	0.0815616	0.075275	0.121764	0.0335953	0.0590089	0.0662004	0.108739	0.0643598	0.0172006	0.0316355	0.0158764	0.137268
240	0.060686	0.0323247	0.0612087	0.227405	0.0323247	0.0612087	0.227405	0.148932	0.0434069	0.0774899	0.0226473	0.0713834	0.271166	0.0694339	0.0877082	0.0983364	0.176056	0.1463	0.132473	0.101832	0.246481	0.17083	0.405862	0.258759	0.123337	0.222787	0.291211	0.0237223	0.0515673	0.00856959	0.141988	0.110683	0.0422367	0.0966098	0.12374	0.0718261	0.110704	0.0820117	0.0902589	0.101049	0.0427671	0.0578597	0.0562269	0.106816	0.0643218	0.0169074	0.0309593	0.0161823	0.151759
270	0.0564298	0.044926	0.0793931	0.198661	0.044926	0.0793931	0.198661	0.171688	0.0452491	0.0615278	0.0221599	0.0832464	0.160908	0.0758644	0.108625	0.103357	0.212309	0.146016	0.100356	0.10913	0.174068	0.191935	0.33843	0.23043	0.182597	0.21708	0.345307	0.0174651	0.0651713	0.00752366	0.126469	0.116766	0.0403017	0.0828455	0.118207	0.0837009	0.121852	0.0887673	0.0947831	0.119386	0.0430613	0.0586388	0.0459977	0.095416	0.0483207	0.0132398	0.0288801	0.0167677	0.144997
300	0.0564536	0.0519396	0.0808867	0.249317	0.0519396	0.0808867	0.249317	0.143836	0.0502306	0.0587986	0.0265935	0.0751469	0.195655	0.0739788	0.119868	0.105154	0.144186	0.149648	0.152788	0.16062	0.212697	0.16055	0.315355	0.200622	0.18741	0.225867	0.37197	0.020527	0.0453449	0.00874774	0.141307	0.106564	0.0374233	0.104926	0.121195	0.101157	0.131299	0.0730347	0.0938755	0.132844	0.042181	0.0518325	0.0668911	0.0685458	0.0459864	0.020597	0.0291034	0.0202109	0.132674
330	0.0475264	0.048615	0.0762223	0.271638	0.048615	0.0762223	0.271638	0.110449	0.0671165	0.0721275	0.0272043	0.0733816	0.213582	0.0706069	0.102911	0.11011	0.152118	0.158595	0.121067	0.174936	0.14463	0.239539	0.296113	0.146024	0.186812	0.222984	0.362085	0.0203869	0.0881923	0.00994513	0.151365	0.10219	0.0426786	0.106893	0.133517	0.103845	0.111812	0.074648	0.10059	0.137542	0.0575994	0.0506553	0.0658421	0.0573169	0.047353	0.0185476	0.0295047	0.0213717	0.152041
360	0.0480274	0.0622016	0.0723994	0.266231	0.0622016	0.0723994	0.266231	0.100158	0.0492655	0.0643029	0.0299081	0.0703614	0.173832	0.0597441	0.121135	0.118387	0.201872	0.156097	0.14914	0.171651	0.183987	0.245503	0.250769	0.208716	0.135604	0.229992	0.317274	0.0238021	0.0466829	0.00950682	0.158507	0.0871085	0.0291688	0.140323	0.147248	0.0998159	0.110979	0.057573	0.107146	0.121984	0.053407	0.0411512	0.0672326	0.0412357	0.0546754	0.0214631	0.028262	0.0234109	0.134169
390	0.0498459	0.0588033	0.0883916	0.261101	0.0588033	0.0883916	0.261101	0.106897	0.0554587	0.0622509	0.022465	0.0673538	0.181723	0.040456	0.11436	0.103188	0.183188	0.180558	0.182226	0.18461	0.214748	0.264073	0.282755	0.192208	0.155743	0.229176	0.384278	0.0174312	0.0787	0.0103584	0.143776	0.100309	0.0285336	0.105742	0.128841	0.0854053	0.0938617	0.0597352	0.115035	0.131742	0.0547738	0.0493738	0.0905173	0.0356693	0.0732016	0.0202954	0.0352258	0.0223514	0.112601
420	0.0711864	0.0780525	0.102403	0.247821	0.0780525	0.102403	0.247821	0.134188	0.0674987	0.081112	0.0246024	0.0598419	0.123982	0.0673392	0.104465	0.0928543	0.268954	0.169975	0.113103	0.208809	0.178695	0.231842	0.334642	0.16157	0.181323	0.23691	0.269229	0.0127462	0.0464586	0.0121978	0.154932	0.094366	0.0331114	0.121669	0.122093	0.085229	0.0854106	0.0724318	0.11644	0.164996	0.0578357	0.0521226	0.0858629	0.0393659	0.05963	0.0251958	0.0265001	0.0245945	0.10583
450	0.0672397	0.0599771	0.108925	0.21772	0.0599771	0.108925	0.21772	0.128736	0.0618656	0.0942115	0.0192327	0.0578375	0.197726	0.0945893	0.119852	0.0890312	0.212751	0.142853	0.140377	0.215313	0.227075	0.248629	0.354736	0.143067	0.204274	0.247134	0.377698	0.0199243	0.0767859	0.0136591	0.164213	0.110876	0.0341116	0.0647958	0.140268	0.0999983	0.0818782	0.0703249	0.123754	0.138915	0.0584906	0.0452591	0.0959987	0.0490192	0.046238	0.021948	0.0399811	0.023755	0.0971602
480	0.0601123	0.0527934	0.103754	0.218042	0.0527934	0.103754	0.218042	0.0926924	0.0503771	0.0774712	0.0267892	0.0535404	0.190069	0.0849817	0.165415	0.110724	0.295732	0.132699	0.10115	0.210633	0.197994	0.249817	0.346371	0.0985829	0.194299	0.237152	0.371361	0.0275763	0.0583584	0.0136477	0.137679	0.122857	0.0382217	0.105711	0.118338	0.0899961	0.0973054	0.0922469	0.128967	0.180249	0.0652342	0.0450396	0.109165	0.0686986	0.0543243	0.0225698	0.0285893	0.0225852	0.125608
510	0.0552606	0.0585656	0.0976893	0.253198	0.0585656	0.0976893	0.253198	0.0950292	0.054631	0.0830848	0.0274948	0.0373324	0.226909	0.0706993	0.175014	0.0886412	0.287667	0.155603	0.165127	0.225867	0.234614	0.22868	0.383102	0.199635	0.227741	0.176742	0.252761	0.0335879	0.0755882	0.0108845	0.159263	0.135032	0.0439961	0.115981	0.0829272	0.0848416	0.109646	0.0904785	0.127646	0.153725	0.0643263	0.069389	0.112301	0.0800029	0.0586309	0.0210479	0.0365308	0.0262426	0.127173
540	0.0528948	0.0537569	0.0831366	0.251012	0.0537569	0.0831366	0.251012	0.0942716	0.0561371	0.0802046	0.0315672	0.0412225	0.197803	0.0710674	0.179108	0.0724322	0.297719	0.176665	0.136932	0.289437	0.144079	0.264923	0.416472	0.1968	0.231863	0.121503	0.414477	0.0270399	0.057221	0.010022	0.160114	0.132795	0.0506229	0.0790637	0.0909446	0.0855793	0.111711	0.0996997	0.142828	0.146716	0.0641637	0.0552386	0.120906	0.0999881	0.0655099	0.0241602	0.0294834	0.0229312	0.152653
570	0.0625538	0.0386343	0.10231	0.20106	0.0386343	0.10231	0.20106	0.125528	0.0463672	0.059834	0.0278518	0.0483558	0.181628	0.0978753	0.169482	0.069089	0.247762	0.214746	0.175731	0.263503	0.22207	0.290993	0.376343	0.193503	0.228519	0.113247	0.303946	0.024317	0.0751218	0.0107717	0.148157	0.136778	0.0569396	0.115318	0.0681025	0.077707	0.16064	0.126318	0.154333	0.198958	0.0736221	0.0514728	0.137775	0.110126	0.0688467	0.0212299	0.0347834	0.0265301	0.195248
600	0.0697171	0.036701	0.107245	0.125763	0.036701	0.107245	0.125763	0.13941	0.0606649	0.0672287	0.0295101	0.0573639	0.241659	0.0840745	0.1938	0.0663688	0.203909	0.24779	0.186478	0.232457	0.230021	0.291884	0.428537	0.184367	0.15458	0.142931	0.353435	0.0218397	0.071294	0.00907385	0.117544	0.134089	0.0638156	0.130117	0.053672	0.0698526	0.127537	0.124906	0.156492	0.207501	0.0651631	0.0496812	0.131979	0.106742	0.0498701	0.023287	0.0368783	0.025211	0.155317
630	0.0873403	0.0556062	0.0944093	0.149324	0.0556062	0.0944093	0.149324	0.122259	0.0824812	0.0758809	0.0219656	0.0611726	0.223943	0.0796709	0.206291	0.0413465	0.205269	0.214692	0.174491	0.24941	0.193238	0.342914	0.440102	0.215771	0.155347	0.167322	0.408525	0.022535	0.0598757	0.00902361	0.122297	0.13613	0.0613214	0.144432	0.0655571	0.0650715	0.170194	0.14778	0.157303	0.222903	0.0605854	0.0615275	0.138597	0.109459	0.0570539	0.016278	0.0322071	0.0324987	0.131752
660	0.0664808	0.0683564	0.0815526	0.176713	0.0683564	0.0815526	0.176713	0.108373	0.0726488	0.0697434	0.0187526	0.0635994	0.241006	0.0948174	0.2025	0.0487929	0.212718	0.222449	0.198936	0.310385	0.224642	0.332111	0.354172	0.235965	0.151743	0.202367	0.265738	0.0270075	0.0711077	0.0117896	0.119184	0.117652	0.0732562	0.126049	0.0753781	0.0717156	0.153738	0.153787	0.179188	0.235296	0.0666044	0.0414149	0.162448	0.0943148	0.0539785	0.0256246	0.0297917	0.0326297	0.148696
690	0.046358	0.0582769	0.0748048	0.157372	0.0582769	0.0748048	0.157372	0.129593	0.0893451	0.0779739	0.0224496	0.0855532	0.231877	0.110975	0.223954	0.0676409	0.141906	0.251188	0.173325	0.27427	0.253056	0.298521	0.356443	0.21312	0.157112	0.251163	0.427733	0.0212101	0.0726538	0.0144285	0.14895	0.113525	0.0727121	0.13958	0.0391027	0.0897075	0.128912	0.162728	0.177975	0.209531	0.0616001	0.0639759	0.172064	0.0729751	0.0476708	0.0166989	0.0351911	0.0346698	0.159066
720	0.0833624	0.0560383	0.0646641	0.0636819	0.0560383	0.0646641	0.0636819	0.142653	0.0866608	0.0965423	0.025218	0.106585	0.236854	0.095649	0.252058	0.120718	0.140854	0.290114	0.219678	0.234329	0.277863	0.310656	0.396089	0.280644	0.18967	0.328733	0.472958	0.0308512	0.0775599	0.0147647	0.155479	0.082648	0.084666	0.106676	0.0617057	0.0997589	0.199667	0.161811	0.17895	0.244042	0.0624733	0.0525295	0.182846	0.0534889	0.0480984	0.0237056	0.035625	0.0312187	0.195782
750	0.111489	0.0790481	0.0755321	0.11685	0.0790481	0.0755321	0.11685	0.177702	0.0999236	0.0928284	0.0301829	0.11015	0.27687	0.0534594	0.234322	0.123614	0.177392	0.296492	0.184748	0.253934	0.171326	0.293109	0.345476	0.240095	0.189234	0.356255	0.509529	0.0298719	0.0632214	0.0126344	0.132243	0.107868	0.0755366	0.153105	0.0659699	0.094913	0.105209	0.127297	0.196339	0.205034	0.0684774	0.0586694	0.176555	0.029622	0.0333775	0.0132196	0.040144	0.0306003	0.186907
780	0.0942669	0.0513778	0.100527	0.118067	0.0513778	0.100527	0.118067	0.160707	0.0863972	0.0753783	0.0286397	0.125857	0.234882	0.0789381	0.221884	0.136852	0.17458	0.321146	0.259934	0.291122	0.2332	0.236212	0.367141	0.229176	0.168864	0.339595	0.52557	0.0392598	0.0644282	0.0114017	0.0514596	0.0777033	0.0738095	0.110658	0.014433	0.0817286	0.131792	0.110676	0.198701	0.195304	0.0652521	0.0533156	0.185801	0.028546	0.0425303	0.0230042	0.0349261	0.0299639	0.160856
810	0.099931	0.0349527	0.124284	0.131437	0.0349527	0.124284	0.131437	0.171426	0.0769921	0.103576	0.0266804	0.126635	0.224024	0.108483	0.229506	0.148667	0.269504	0.306353	0.296788	0.306302	0.185809	0.262292	0.327029	0.13041	0.192673	0.298469	0.640123	0.0263806	0.0622906	0.0145335	0.0333935	0.109774	0.0737898	0.160021	0.0237236	0.0809583	0.120963	0.089072	0.175732	0.213291	0.0562434	0.0489287	0.198849	0.0158763	0.034166	0.0192622	0.0517087	0.0297376	0.11498
840	0.119906	0.0304854	0.120246	0.14675	0.0304854	0.120246	0.14675	0.228239	0.0355745	0.106058	0.0218811	0.129462	0.180127	0.135609	0.211734	0.107039	0.193819	0.336096	0.25184	0.348786	0.150859	0.215558	0.229482	0.235974	0.215072	0.262927	0.6266	0.0295863	0.0571483	0.0155622	0.0418625	0.108748	0.0440319	0.106387	0.0365042	0.0941523	0.0776696	0.104502	0.160733	0.187106	0.0646217	0.0437742	0.180043	0.0327796	0.0648029	0.0182527	0.0340345	0.0328501	0.131305
870	0.06834	0.0538475	0.12457	0.0729597	0.0538475	0.12457	0.0729597	0.244849	0.116241	0.0998342	0.0327651	0.125843	0.211479	0.10719	0.209497	0.0957345	0.272199	0.360308	0.264496	0.318732	0.162021	0.242066	0.269033	0.154703	0.245485	0.320055	0.676299	0.0339842	0.0796371	0.00910952	0.0563746	0.17043	0.0662808	0.147656	0.0361079	0.125391	0.125359	0.115064	0.167067	0.190769	0.0710813	0.0517548	0.169213	0.0516093	0.0482116	0.0207148	0.0554571	0.0211622	0.163975
900	0.072228	0.0690254	0.0977394	0.171606	0.0690254	0.0977394	0.171606	0.28253	0.0974614	0.0841057	0.0304012	0.138094	0.236688	0.0988282	0.232243	0.0954847	0.185714	0.304965	0.20681	0.337692	0.200282	0.196016	0.204393	0.145326	0.202713	0.387254	0.670728	0.0459316	0.0405516	0.00593037	0.0682039	0.153644	0.0690313	0.137698	0.0272023	0.161357	0.102575	0.158224	0.144718	0.16241	0.0456685	0.0373119	0.177637	0.0639958	0.0671534	0.0178591	0.0381992	0.0234909	0.1214
930	0.068463	0.0598056	0.0635846	0.222452	0.0598056	0.0635846	0.222452	0.30434	0.094524	0.0340731	0.0463127	0.162487	0.253937	0.0905585	0.28501	0.100432	0.186394	0.333654	0.156739	0.312759	0.28123	0.245011	0.216732	0.104296	0.248566	0.374819	0.675171	0.049643	0.0517257	0.00884988	0.0646757	0.147188	0.0945129	0.0769303	0.0369864	0.178967	0.0842264	0.20014	0.120415	0.217577	0.0527524	0.0377058	0.166766	0.0921299	0.046934	0.0220518	0.0569851	0.0257887	0.0585987
960	0.116074	0.0692852	0.0657502	0.343758	0.0692852	0.0657502	0.343758	0.24756	0.0787336	0.0406737	0.0461731	0.124553	0.293753	0.100794	0.285702	0.0952512	0.140348	0.339465	0.135085	0.32152	0.342972	0.214923	0.300729	0.156517	0.215757	0.362147	1.00124	0.0387971	0.0510882	0.00922638	0.0702596	0.163465	0.133323	0.064918	0.0530876	0.159612	0.134277	0.221993	0.0961529	0.263989	0.0809706	0.0400555	0.166225	0.0837604	0.0704692	0.0146552	0.0369047	0.0297911	0.0767429
990	0.152937	0.105612	0.123679	0.244616	0.105612	0.123679	0.244616	0.209142	0.133228	0.055967	0.0436203	0.115415	0.323209	0.123747	0.303006	0.116853	0.180511	0.23456	0.350837	0.315368	0.531646	0.220182	0.255392	0.101375	0.255189	0.343764	0.890374	0.0323936	0.0581353	0.0114221	0.0861217	0.167421	0.144704	0.0827337	0.0482934	0.116053	0.169177	0.241166	0.0869644	0.259071	0.0589218	0.0588742	0.207276	0.097113	0.0343744	0.0310619	0.0389338	0.0223383	0.0510831
1020	0.152284	0.119348	0.156046	0.328815	0.119348	0.156046	0.328815	0.305256	0.164798	0.0844226	0.0350788	0.0799216	0.359865	0.148049	0.353292	0.0944984	0.12649	0.208254	0.329855	0.371754	0.695095	0.262249	0.167803	0.0925049	0.170955	0.331564	0.797959	0.0157362	0.0709701	0.0147448	0.0882841	0.141605	0.158137	0.103253	0.0342618	0.109129	0.137333	0.250674	0.0357267	0.279331	0.0669063	0.077531	0.230121	0.0906882	0.0517471	0.0111311	0.0536607	0.00843864	0.066859
1050	0.104921	0.0907375	0.161105	0.381924	0.0907375	0.161105	0.381924	0.30807	0.150833	0.0708074	0.0324075	0.0538363	0.427706	0.160456	0.402157	0.0750519	0.125283	0.241194	0.288956	0.432767	0.711845	0.133155	0.14363	0.0609237	0.158442	0.324397	1.12826	0.0306394	0.0384687	0.0107914	0.0754144	0.0738009	0.158585	0.0727339	0.0815887	0.128807	0.261597	0.293055	0.0485475	0.262691	0.0588367	0.0856855	0.204128	0.0888319	0.0616419	0.0313316	0.0612211	0.0162219	0.093249
1080	0.157094	0.049497	0.149514	0.408735	0.049497	0.149514	0.408735	0.359892	0.0409847	0.0396582	0.0359698	0.0913749	0.514502	0.143019	0.31988	0.0852591	0.0804983	0.229926	0.285723	0.570736	0.707973	0.135688	0.189254	0.102131	0.172118	0.260291	0.487598	0.0437829	0.0566322	0.0143468	0.0766168	0.0367824	0.172516	0.143385	0.0694906	0.159016	0.107036	0.333463	0.0680407	0.264901	0.0566228	0.110106	0.18616	0.0786284	0.0370994	0.0119065	0.0775829	0.0127449	0.0344499
1110	0.264245	0.0945385	0.163135	0.716839	0.0945385	0.163135	0.716839	0.406633	0.254604	0.0803497	0.0292825	0.114422	0.65004	0.118084	0.269514	0.0877235	0.113855	0.174102	0.194953	0.68989	0.639226	0.136957	0.205872	0.0533518	0.278978	0.149919	0.786865	0.049271	0.0190055	0.0148145	0.0818616	0.0714516	0.197661	0.0932478	0.0681071	0.205698	0.288538	0.350799	0.0606801	0.227	0.0459331	0.0494709	0.149413	0.033625	0.00493721	0.0114945	0.0981638	0.0174041	0.030041
1140	0.0755237	0.223936	0.20236	0.597379	0.223936	0.20236	0.597379	0.546758	0.267037	0.0957181	0.041309	0.153217	0.76501	0.0855504	0.350971	0.120335	0.209148	0.135607	0.424581	0.730456	0.374066	0.0408191	0.124337	0.0117362	0.252896	0.0951131	1.09879	0.0521559	0.0313114	0.0127376	0.142942	0.0375708	0.181711	0.218712	0.0868185	0.29287	0.10407	0.299994	0.101913	0.191378	0.0441197	0.0365398	0.240871	0.0209872	0.0520334	0.0198336	0.174108	0.00458461	0.071246
1170	0.00135641	0.321869	0.192803	0.508928	0.321869	0.192803	0.508928	0.471967	0.455696	0.171166	0.041143	0.118714	0.991052	0.264299	0.275711	0.103048	0.311941	0.0662783	0.26194	1.12724	0.159409	0.0676368	0.0355393	0.0228397	0.25762	0.0461546	1.07761	0.0653744	0.0190851	0.00309432	0.132258	0.127547	0.24198	0.0227032	0.0674557	0.308835	0.114211	0.254014	0.0775618	0.271162	0.0837178	0.00984877	0.315747	0.00658522	0.0101353	0.0078707	0.0886896	0.00711743	0.0620145
1200	0.00401972	0.4285	0.0663371	0.00457389	0.4285	0.0663371	0.00457389	0.000226803	0.0139655	0.246423	0.0310195	0.00718469	0.743756	0.622036	0.00249859	0.149072	0.31728	0.0279565	0.141192	0.146332	0.148108	0.191475	0.0640667	0.0445722	0.0899743	0.00122509	1.81619	0.125097	0.00473312	0.0120355	0.11484	0.0015597	0.0398271	0.171038	0.0673971	0.163583	0.0705649	0.165308	0.3302	0.248842	0.00132637	1.92493e-05	0.263184	0.0067835	0.0186265	0.0197052	0.264642	0.00518442	0.115684
Rc	0.483316	0.466437	0.623967	0.793645	0.466437	0.623967	0.793645	0.625192	0.423384	0.698571	0.857743	1.14415	1.11233	0.635442	1.00085	0.739641	0.97904	0.893808	0.844085	0.747885	0.848527	1.22127	1.86091	1.36231	0.93969	0.879777	1.41038	0.291171	0.563676	0.260851	0.668883	0.686506	0.501418	0.595326	0.519868	0.575633	0.790952	1.05666	0.855659	0.965196	0.453832	0.60957	0.762416	0.387994	0.657392	0.320504	0.367657	0.230943	0.846411
[truncated: 15 more columns]

## Sheet: Figure 3B
	Figure	Date	Antibodies
	3B	2023-01-22	α-myc
			α-Pgk1

## Sheet: Figure 3C-D
Strain	FZ015	FZ015	FZ015	FZ015	FZ015	FZ015	FZ015	FZ015	FZ015	FZ015	FZ015	FZ075	FZ075	FZ075	FZ075	FZ075	FZ075	FZ075	FZ075	FZ075	FZ075	FZ075	FZ075	FZ075	FZ075	FZ075	FZ075	FZ075	FZ075	FZ075	FZ075	FZ075	FZ075	FZ075	FZ075	FZ075	FZ075
Date	2024-07-16	2024-07-16	2024-07-16	2024-07-16	2024-07-16	2024-07-16	2024-07-18	2024-07-18	2024-07-18	2024-07-18	2024-07-18	2024-07-16	2024-07-16	2024-07-16	2024-07-16	2024-07-16	2024-07-18	2024-07-18	2024-07-18	2024-07-18	2024-07-18	2024-07-18	2024-07-18	2024-07-18	2024-07-16	2024-07-16	2024-07-16	2024-07-16	2024-07-16	2024-07-16	2024-07-18	2024-07-18	2024-07-18	2024-07-18	2024-07-18	2024-07-18	2024-07-18
Treatment	None	None	None	None	None	None	None	None	None	None	None	None	None	None	None	None	None	None	None	None	None	None	None	None	+IAA	+IAA	+IAA	+IAA	+IAA	+IAA	+IAA	+IAA	+IAA	+IAA	+IAA	+IAA	+IAA
∆t
30	0.0776216	0.261533	0.0734513	0.0391075	0.212955	0.150439	0.0534013	0.0429205	0.0828016	0.0621023	0.120593	0.080023	0.0756829	0.17391	0.403573	0.102875	0.0574567	0.129349	0.0460915	0.100794	0.0914002	0.0598567	0.03749	0.146947	0.136775	0.0305453	0.037485	0.039916	0.152027	0.0592315	0.01547	0.0622559	0.0454657	0.0202839	0.000191078	0.103686	0.00483494
60	0.0794873	0.297123	0.0880478	0.061346	0.298808	0.170515	0.0528342	0.0737883	0.102355	0.109268	0.157868	0.0769813	0.0902091	0.170015	0.410679	0.11537	0.0684711	0.161858	0.0726266	0.11386	0.114643	0.107344	0.0577873	0.262894	0.15763	0.035029	0.0406076	0.0568053	0.172856	0.0518114	0.0178606	0.0705627	0.0363653	0.0248124	0.000272558	0.0679394	0.00618546
90	0.109259	0.359043	0.0748309	0.0593054	0.159999	0.150825	0.0785402	0.100266	0.0881587	0.130731	0.138176	0.0764246	0.0870504	0.185427	0.42153	0.123634	0.0484256	0.18226	0.0766953	0.120274	0.123529	0.153292	0.0765371	0.273447	0.111663	0.0461571	0.0344362	0.0576418	0.159234	0.0591969	0.0130666	0.0598552	0.0461223	0.0222449	0.000322963	0.128719	0.00616252
120	0.121222	0.354821	0.104906	0.0597519	0.191239	0.188586	0.064134	0.127604	0.120394	0.12951	0.162013	0.104452	0.0834625	0.270017	0.520346	0.0928912	0.0615522	0.221345	0.0911555	0.110698	0.123564	0.183856	0.10268	0.305391	0.135434	0.0568675	0.0348974	0.06289	0.17037	0.061543	0.0144619	0.0657198	0.0298245	0.020663	0.000441672	0.0628335	0.005591
150	0.139315	0.344472	0.095961	0.0563904	0.287046	0.19636	0.0764903	0.12727	0.110311	0.122825	0.190797	0.0947682	0.0915319	0.311017	0.30711	0.0867961	0.084838	0.200629	0.0917876	0.128549	0.136307	0.205151	0.0922609	0.241246	0.157021	0.0652852	0.0493661	0.0788643	0.192564	0.0730303	0.0175582	0.0756019	0.0388119	0.0242699	0.000454736	0.10924	0.00495621
180	0.120596	0.261536	0.11343	0.0553003	0.215633	0.186879	0.0755522	0.123735	0.10178	0.120421	0.193234	0.139004	0.0952904	0.285217	0.388673	0.0884864	0.0758322	0.278668	0.0775034	0.130628	0.138722	0.230643	0.0915368	0.20862	0.161825	0.0826911	0.0358351	0.0840929	0.240627	0.067835	0.0207257	0.0581804	0.0379152	0.02756	0.000401125	0.062585	0.00516759
210	0.128971	0.344094	0.136559	0.0678905	0.210103	0.210908	0.0862139	0.116737	0.114314	0.136474	0.170162	0.123806	0.0909354	0.332792	0.331282	0.127116	0.0865507	0.287005	0.0879074	0.130366	0.11932	0.234209	0.0941406	0.286771	0.134667	0.094021	0.0373962	0.0838504	0.157275	0.0952499	0.017749	0.0905738	0.0508717	0.0232073	0.000485288	0.109982	0.00717099
240	0.143524	0.345922	0.133521	0.0720355	0.257199	0.18565	0.0726891	0.123188	0.122581	0.175933	0.169284	0.130134	0.116113	0.297538	0.315124	0.0922765	0.0984952	0.347664	0.084791	0.107403	0.129067	0.263928	0.0914814	0.296074	0.135471	0.0957235	0.0445531	0.0832032	0.178887	0.056741	0.0213506	0.0803291	0.0437948	0.0207192	0.000407129	0.0754033	0.00743499
270	0.131569	0.345459	0.128248	0.0747898	0.243335	0.189599	0.102474	0.132095	0.160964	0.182574	0.164979	0.159003	0.108672	0.231851	0.335281	0.126064	0.0958736	0.356641	0.0943783	0.119972	0.119312	0.259564	0.0862694	0.23253	0.172081	0.111843	0.0571926	0.0730919	0.209295	0.071404	0.0208416	0.0746702	0.0359872	0.0191916	0.000374822	0.098363	0.0077864
300	0.124429	0.367825	0.116534	0.0793061	0.236168	0.226153	0.0803218	0.157522	0.177054	0.195552	0.148346	0.164032	0.118634	0.234359	0.34669	0.13429	0.0759116	0.35917	0.0931386	0.147534	0.163804	0.256296	0.0824016	0.209081	0.157985	0.12675	0.0466227	0.0705685	0.18506	0.0824277	0.0196363	0.0822767	0.0344736	0.0238859	0.000433959	0.0639491	0.0074779
330	0.137944	0.481796	0.116367	0.0772708	0.288121	0.236941	0.0929043	0.16348	0.201866	0.181455	0.139635	0.160723	0.109217	0.22026	0.363048	0.103097	0.10365	0.379603	0.0770251	0.135291	0.158916	0.219469	0.0893948	0.176544	0.142538	0.128884	0.054502	0.0820875	0.134125	0.0676556	0.0224949	0.0989847	0.0336297	0.0265582	0.000434679	0.114639	0.0074812
360	0.109581	0.394272	0.0974916	0.067028	0.28955	0.252379	0.0848076	0.173757	0.242478	0.195806	0.167716	0.14873	0.116809	0.222313	0.411832	0.0940747	0.0995336	0.403006	0.0720219	0.107117	0.147609	0.187749	0.100707	0.181919	0.164067	0.137335	0.0606466	0.0747318	0.147737	0.081462	0.0263273	0.0894059	0.0392843	0.0211376	0.000483789	0.0774045	0.0071433
390	0.13475	0.479989	0.0847492	0.0692225	0.272866	0.218229	0.0900864	0.174993	0.242805	0.208628	0.213981	0.146753	0.103679	0.235235	0.399909	0.0772148	0.0882008	0.479133	0.0884673	0.137846	0.171309	0.192439	0.101587	0.209507	0.170714	0.130286	0.0613233	0.065652	0.112496	0.0669228	0.0261901	0.0880145	0.0492396	0.0164188	0.000602723	0.118634	0.00612518
420	0.116785	0.535181	0.0956331	0.086068	0.261112	0.233496	0.0852397	0.1824	0.256847	0.240278	0.170871	0.177591	0.121384	0.233662	0.409428	0.132136	0.0926879	0.46536	0.0758916	0.139939	0.165953	0.189662	0.0985976	0.198038	0.178186	0.128601	0.0576995	0.0917601	0.132943	0.0769756	0.0257755	0.0981941	0.0417509	0.0258322	0.000566498	0.0922547	0.00646519
450	0.130996	0.500813	0.0672262	0.0929149	0.2445	0.194169	0.0793926	0.18536	0.273447	0.254959	0.120436	0.154845	0.147683	0.354056	0.46117	0.156987	0.105272	0.426969	0.0796682	0.176718	0.116543	0.193058	0.0969056	0.164389	0.201868	0.133728	0.0678599	0.106296	0.138441	0.0631014	0.0242779	0.105106	0.0422282	0.0339252	0.000717922	0.113697	0.0069627
480	0.106769	0.435813	0.0478771	0.0706233	0.223381	0.196471	0.0740058	0.175934	0.259025	0.257416	0.164937	0.141753	0.130578	0.340506	0.50387	0.159325	0.100901	0.404639	0.0804027	0.141394	0.089451	0.166949	0.090966	0.198255	0.199089	0.123706	0.0655787	0.102147	0.128413	0.0459799	0.0215456	0.101078	0.047861	0.0298696	0.000706183	0.0865278	0.00770676
510	0.159465	0.425653	0.0514792	0.064579	0.296977	0.247885	0.0862441	0.175761	0.284608	0.255178	0.176196	0.188667	0.130584	0.383077	0.599147	0.0978826	0.106334	0.401847	0.0715435	0.173358	0.0955491	0.142733	0.0975452	0.211035	0.210522	0.137994	0.0567165	0.0841428	0.123275	0.0360189	0.0263641	0.108379	0.0541228	0.023544	0.000676027	0.099354	0.00669442
540	0.138613	0.43173	0.0618192	0.0647934	0.261269	0.240945	0.0770683	0.186561	0.310894	0.273583	0.14658	0.162769	0.140645	0.385181	0.579478	0.0876555	0.126059	0.355586	0.0797793	0.141897	0.115229	0.159034	0.106491	0.164362	0.170907	0.144622	0.0496131	0.0922697	0.146928	0.0608052	0.0293781	0.0753755	0.0519404	0.0327769	0.000763078	0.0819763	0.00667763
570	0.152444	0.387443	0.0879343	0.059394	0.215649	0.258506	0.0830229	0.190843	0.344725	0.296597	0.0923859	0.160333	0.150977	0.369942	0.608029	0.0846132	0.129534	0.329199	0.0888217	0.132674	0.140096	0.18473	0.0879043	0.228109	0.132234	0.155508	0.0650004	0.0830056	0.175693	0.0297532	0.0284747	0.0655689	0.0405822	0.0317481	0.000723476	0.0801683	0.0071029
600	0.140064	0.467407	0.10719	0.0736837	0.320597	0.228749	0.0712325	0.180629	0.32094	0.253396	0.12804	0.14817	0.137439	0.386808	0.5429	0.175584	0.105583	0.397501	0.0863609	0.115596	0.137872	0.23039	0.100653	0.29641	0.207204	0.174193	0.050169	0.0669968	0.166431	0.0546163	0.0257467	0.10471	0.0377799	0.0306507	0.000648777	0.109974	0.00678406
630	0.189818	0.524377	0.074001	0.0602461	0.318926	0.28216	0.0649878	0.185532	0.287102	0.246311	0.136275	0.128758	0.155015	0.400359	0.580159	0.123457	0.093934	0.384531	0.0981441	0.135484	0.142798	0.265064	0.102657	0.29138	0.175115	0.180082	0.049031	0.0593216	0.145471	0.043614	0.0309954	0.0952093	0.0483582	0.0272867	0.000720112	0.103293	0.0074565
660	0.155622	0.463364	0.115471	0.0510016	0.0895399	0.297909	0.0552995	0.188842	0.290665	0.238323	0.137029	0.188565	0.171325	0.309773	0.467263	0.109747	0.128967	0.418961	0.0883869	0.146511	0.133843	0.292581	0.0817783	0.250821	0.133597	0.207341	0.0593358	0.05722	0.257319	0.0600388	0.0353381	0.0763777	0.0488794	0.0277888	0.000686048	0.0898598	0.00750893
690	0.159534	0.558272	0.141282	0.0713244	0.168897	0.219799	0.0600298	0.198908	0.282573	0.249958	0.158986	0.143283	0.176703	0.319603	0.563328	0.0902553	0.059688	0.344723	0.0674409	0.14671	0.114503	0.319699	0.0948939	0.192956	0.231755	0.228904	0.060395	0.0574051	0.251975	0.0749913	0.0347638	0.0953146	0.0545803	0.0296883	0.000845286	0.0629741	0.00822069
720	0.195486	0.532512	0.154841	0.0819823	0.289715	0.197611	0.0879467	0.224074	0.267401	0.255217	0.225758	0.18208	0.155113	0.350794	0.668664	0.110562	0.0595064	0.352918	0.0876332	0.158485	0.0679638	0.291036	0.0778755	0.175722	0.21782	0.251624	0.045442	0.0506034	0.143743	0.0846733	0.0365441	0.0800679	0.051807	0.0239858	0.00116024	0.0651378	0.00885087
750	0.185164	0.570646	0.164217	0.0713055	0.216392	0.321046	0.0962541	0.199699	0.32106	0.282438	0.176627	0.214079	0.204878	0.265267	0.736928	0.0982398	0.0858989	0.346681	0.108001	0.178135	0.117554	0.282794	0.0617119	0.326686	0.153907	0.28786	0.0643052	0.0465654	0.196852	0.0822727	0.0386803	0.0644704	0.0615739	0.0230814	0.00108473	0.0657802	0.0110553
780	0.194547	0.392601	0.151283	0.0709132	0.117794	0.259211	0.0967467	0.205097	0.282838	0.2638	0.207317	0.227336	0.182384	0.385376	0.889567	0.126209	0.0724959	0.289603	0.0747946	0.220846	0.148564	0.267324	0.0566804	0.479715	0.202963	0.334784	0.0667963	0.0510257	0.187186	0.107253	0.0374489	0.0813104	0.0389175	0.0204781	0.00115132	0.0785289	0.0130995
810	0.203159	0.400403	0.173758	0.0932746	0.203205	0.289618	0.0869759	0.170145	0.289606	0.225898	0.163009	0.291636	0.18977	0.421928	0.785268	0.107054	0.0426751	0.271125	0.0831698	0.177172	0.120056	0.291251	0.0562799	0.407242	0.224594	0.376487	0.0534092	0.0554514	0.172949	0.062348	0.0268851	0.0620435	0.0755207	0.0300008	0.00139014	0.0909895	0.0141758
840	0.137376	0.411413	0.116031	0.0906023	0.177185	0.258849	0.10126	0.140705	0.310137	0.230479	0.132405	0.261276	0.264549	0.384202	0.894068	0.164235	0.0954045	0.231727	0.0627965	0.174778	0.167442	0.239209	0.079325	0.290718	0.164253	0.400195	0.0686912	0.0609004	0.0849757	0.067218	0.0263695	0.0792284	0.0551037	0.0349482	0.00127035	0.070865	0.0136285
870	0.113112	0.533674	0.10895	0.0990247	0.144632	0.188096	0.090688	0.115435	0.295843	0.222485	0.112913	0.349017	0.255842	0.571845	1.10915	0.10781	0.115976	0.259774	0.0472513	0.21913	0.132339	0.206552	0.128872	0.202084	0.142756	0.433561	0.0646461	0.0557815	0.156643	0.0725266	0.0224627	0.0826191	0.091859	0.0375792	0.00126161	0.0815268	0.0131452
900	0.0709324	0.534575	0.137166	0.111733	0.21335	0.201313	0.122889	0.152364	0.292662	0.201334	0.0616609	0.362173	0.293166	0.554751	1.11619	0.0709465	0.0638845	0.241122	0.0969681	0.141163	0.192536	0.188443	0.164762	0.12248	0.203575	0.445324	0.0719613	0.0550967	0.262504	0.0666908	0.0206934	0.102033	0.052672	0.0216935	0.00123274	0.112659	0.0179024
930	0.0915901	0.63613	0.0853637	0.121979	0.209459	0.189896	0.101404	0.231828	0.241661	0.15957	0.102185	0.405858	0.366883	0.547908	1.22658	0.0683721	0.054768	0.269703	0.140566	0.136922	0.127976	0.12611	0.18337	0.274393	0.172756	0.427989	0.066915	0.0523478	0.152047	0.0819421	0.0210611	0.0595137	0.0496726	0.0339933	0.00112927	0.0893086	0.0199298
960	0.0386208	0.710297	0.0975565	0.125718	0.140579	0.100248	0.113527	0.26518	0.271989	0.138659	0.0897221	0.414994	0.456412	0.573525	1.20407	0.0830328	0.0983249	0.330949	0.181922	0.183071	0.190785	0.1304	0.145849	0.339895	0.179684	0.449212	0.0771237	0.0622584	0.10668	0.0708482	0.022921	0.0686635	0.0598862	0.0317953	0.00123571	0.119857	0.0137417
990	0.108939	1.0268	0.0866388	0.101032	0.168022	0.109916	0.111085	0.341961	0.348086	0.146689	0.0835742	0.462415	0.390581	0.597353	1.56473	0.123511	0.0798652	0.136618	0.197134	0.163129	0.141308	0.0132531	0.0900683	0.15305	0.192348	0.432665	0.0801688	0.060856	0.184061	0.0539093	0.0141503	0.0934451	0.0801669	0.0176934	0.00150242	0.0632176	0.0162542
1020	0.0307605	0.847055	0.0537342	0.0782672	0.266722	0.22975	0.153095	0.289376	0.240992	0.135921	0.0943142	0.494907	0.446124	0.4665	1.80713	0.152341	0.122616	0.0872886	0.120882	0.269944	0.180612	0.0517697	0.0701855	0.253229	0.304554	0.431869	0.0930155	0.0388681	0.218697	0.0380707	0.0109803	0.0950535	0.084352	0.0253827	0.00170968	0.051658	0.0156082
1050	0.100871	0.815809	0.121122	0.0854276	0.242545	0.180354	0.105367	0.172682	0.324062	0.145713	0.116646	0.516156	0.593205	0.46862	1.63684	0.0759177	0.119094	0.0943375	0.105014	0.303835	0.1772	0.0761775	0.0419131	0.388013	0.198663	0.379601	0.0778545	0.0772331	0.0986782	0.0367051	0.00609095	0.0691362	0.0646703	0.0177749	0.00180658	0.0438343	0.0144209
1080	0.15316	1.00157	0.140666	0.114433	0.121062	0.181703	0.0915819	0.0740033	0.511943	0.193144	0.136488	0.494322	0.793162	0.350895	1.79678	0.0816332	0.106511	0.109004	0.105267	0.287838	0.217859	0.0698601	0.0372327	0.379296	0.342879	0.415139	0.0765362	0.0864669	0.0782057	0.00609135	0.00475304	0.0421104	0.0716196	0.0199253	0.0022385	0.122908	0.0208262
1110	0.225005	1.6496	0.0554122	0.110551	0.101574	0.142261	0.0796295	0.0532178	0.261904	0.179536	0.134614	0.459163	0.842615	0.199618	0.358698	0.100917	0.0976144	0.0687011	0.0402126	0.286865	0.324355	0.0300583	0.018328	0.564245	0.317262	0.305691	0.0867038	0.0523731	0.0254319	0.0138833	0.00519633	0.0542988	0.0941635	0.0237711	0.00207582	0.144796	0.0168099
1140	0.238717	1.89954	0.0487444	0.056872	0.0260064	0.0471911	0.137182	0.0947498	0.245571	0.144194	0.0841685	0.55898	0.812364	0.21726	0.27758	0.167607	0.276004	0.0236955	0.0270935	0.33706	0.251013	0.0967336	0.0359059	0.631429	0.232525	0.316891	0.102303	0.0910212	0.101939	0.0149535	0.00686884	0.0852001	0.0983385	0.0366	0.00260816	0.0934628	0.00511505
1170	0.295337	3.00954	0.0146118	0.0469037	0.0686513	0.0746476	0.138692	0.222828	0.410158	0.188374	0.15944	0.720722	1.40081	0.132879	0.0949271	0.399796	0.256755	0.00777241	0.0227967	0.0622152	0.0548317	0.190754	0.110235	0.130673	0.263887	0.244233	0.0131804	0.151066	0.10167	0.00162789	0.00339946	0.13921	0.100953	0.0122602	0.00285574	0.143508	0.0141803
1200	0.0318331	4.36976	0.0264067	0.00590424	0.00481194	3.89542e-05	0.163968	0.510678	0.117305	0.226414	0.076725	1.19015	2.73937	0.00606597	0.00645215	0.243863	0.223269	0.0212253	0.011653	0.0755938	0.00250092	0.0770003	0.118708	0.115665	0.231201	0.53558	0.00522304	0.0981018	0.0366673	0.00386932	1.34274e-05	0.0282959	0.0159001	0.0178348	0.00399856	0.278192	0.0195971
Rc	0.887666	0.490731	0.83819	0.600676	0.979297	0.947179	0.753495	0.839602	0.732493	0.662085	0.646271	0.769168	0.625165	0.713669	1.19904	0.536236	0.647079	0.759473	0.676933	0.7597	0.810506	0.815691	0.679498	1.25728	0.714959	0.800742	0.555394	0.708433	0.74241	0.555912	0.505194	0.61986	0.451494	0.328191	0.0710435	0.625727	0.191417

## Sheet: Figure 3E-F
Strain	FZ015	FZ015	FZ015	FZ015	FZ015	FZ015	FZ015	FZ015	FZ015	FZ015	FZ015	FZ015	FZ015	FZ015	FZ015	FZ015	FZ015	FZ015	FZ015	FZ015	FZ015	FZ015	FZ100	FZ100	FZ100	FZ100	FZ100	FZ100	FZ100	FZ100	FZ100	FZ100	FZ100	FZ100	FZ099	FZ099	FZ099	FZ099	FZ099	FZ099	FZ099	FZ099	FZ099	FZ099	FZ099	FZ099	FZ099	FZ099	FZ099
Date	2021-08-31	2021-08-31	2021-08-31	2021-08-31	2021-08-31	2021-08-31	2021-08-31	2021-08-31	2021-09-02	2025-02-04	2025-02-04	2025-02-06	2025-02-06	2025-02-06	2025-02-06	2025-02-06	2025-02-07	2025-02-07	2025-02-07	2025-02-07	2025-02-07	2025-02-07	2021-08-31	2021-08-31	2021-08-31	2021-08-31	2021-09-02	2021-09-02	2021-09-02	2021-09-02	2021-09-02	2021-09-02	2021-09-02	2021-09-02	2021-08-31	2021-09-02	2021-09-02	2021-09-02	2021-09-02	2021-09-02	2021-09-02	2021-09-02	2021-09-02	2021-09-02	2021-09-02	2021-09-02	2021-09-02	2021-09-02	2021-09-02
Treatment	None	None	None	None	None	None	None	None	None	None	None	None	None	None	None	None	None	None	None	None	None	None	None	None	None	None	None	None	None	None	None	None	None	None	None	None	None	None	None	None	None	None	None	None	None	None	None	None	None
∆t
30	0.153013	0.0982691	0.0785783	0.112254	0.101764	0.085416	0.0388119	0.047201	0.0826149	0.0339668	0.0922029	0.0581187	0.0764568	0.0796065	0.0857569	0.07652	0.206563	0.188567	0.0315604	0.10858	0.248681	0.222036	0.0658076	0.119577	0.0149049	0.161548	0.0941025	0.0934576	0.0761356	0.0791019	0.113591	0.070874	0.0990769	0.185882	0.0820392	0.0535733	0.0730947	0.0578723	0.00305844	0.0657078	0.0209594	0.023364	0.0419831	0.00468466	0.0134824	0.094553	0.102393	0.0110583	0.0863232
60	0.219327	0.125185	0.0751923	0.200857	0.0929096	0.0879852	0.043444	0.0658444	0.0982516	0.0625645	0.136564	0.104973	0.0916185	0.079835	0.121848	0.112729	0.165445	0.18445	0.0352955	0.145131	0.21139	0.216469	0.058764	0.114274	0.0251934	0.178109	0.0943331	0.123232	0.0736821	0.079053	0.113954	0.0907016	0.113163	0.270471	0.0931622	0.0761286	0.0726727	0.0565186	0.00354137	0.114452	0.0257029	0.0314416	0.0643488	0.00458207	0.0136691	0.0952132	0.0594969	0.0112992	0.112242
90	0.19465	0.102472	0.083096	0.199346	0.101155	0.102577	0.0460099	0.0750832	0.10514	0.0834518	0.204292	0.151884	0.11095	0.118263	0.128574	0.169334	0.325934	0.157716	0.0385379	0.172962	0.264897	0.215971	0.0694727	0.162388	0.0297992	0.20014	0.0822799	0.157028	0.0947813	0.0592764	0.147396	0.108911	0.137048	0.265719	0.0953067	0.0744914	0.105688	0.0648296	0.00470729	0.151302	0.0364507	0.0513002	0.063191	0.00347819	0.0158001	0.114626	0.127198	0.0138396	0.10374
120	0.220573	0.119246	0.0885101	0.195101	0.107412	0.0953303	0.037993	0.080521	0.0771422	0.093891	0.246056	0.164959	0.0904079	0.116895	0.120389	0.209971	0.292206	0.177629	0.0421729	0.165158	0.204909	0.185734	0.0689634	0.209041	0.0347406	0.20223	0.0901103	0.177112	0.0760741	0.103137	0.145653	0.133592	0.168878	0.271873	0.105155	0.0923301	0.080073	0.0745326	0.00431589	0.174855	0.0503023	0.0600691	0.0524613	0.00599989	0.0212643	0.130258	0.0940804	0.0168496	0.0898702
150	0.191239	0.13679	0.0618474	0.202655	0.111148	0.126124	0.0489914	0.0861122	0.090258	0.108692	0.291656	0.157627	0.0720229	0.168771	0.110514	0.240649	0.329258	0.200714	0.0446917	0.199404	0.347397	0.240749	0.058633	0.180105	0.0334344	0.146681	0.0872246	0.20139	0.0624102	0.105031	0.131704	0.157064	0.213423	0.264554	0.0880846	0.0940718	0.119832	0.0719362	0.00448366	0.1985	0.0490716	0.0658356	0.0541085	0.00552168	0.00968373	0.159067	0.136667	0.0209197	0.123984
180	0.174997	0.206862	0.0556802	0.288448	0.127432	0.121216	0.0475077	0.104458	0.122981	0.104818	0.300447	0.17702	0.0918202	0.204339	0.103073	0.277251	0.356922	0.195278	0.0353946	0.256029	0.348028	0.225726	0.0535892	0.188646	0.0328582	0.127408	0.110564	0.232429	0.085798	0.0867809	0.168886	0.174382	0.184267	0.207828	0.0904936	0.0990907	0.158799	0.0901589	0.00506735	0.20697	0.0607168	0.0653336	0.0642328	0.00784106	0.0135502	0.165077	0.0939599	0.0225869	0.109229
210	0.199979	0.196369	0.0633118	0.357187	0.0798536	0.0911994	0.0324947	0.111049	0.100659	0.104803	0.316629	0.195097	0.061232	0.225813	0.101492	0.274403	0.369577	0.20062	0.0296335	0.235268	0.26802	0.19257	0.0416504	0.193009	0.0382923	0.160948	0.0663458	0.254409	0.0950568	0.142064	0.156439	0.18869	0.185347	0.190047	0.10234	0.113626	0.142034	0.0558166	0.00594011	0.180908	0.0614972	0.0675531	0.0701701	0.00810651	0.00905234	0.185383	0.093857	0.0194327	0.104348
240	0.243641	0.212191	0.0583588	0.33948	0.106044	0.100483	0.0368211	0.130586	0.098617	0.105608	0.29632	0.213248	0.0696225	0.251459	0.0863361	0.31606	0.35971	0.190693	0.0250947	0.169642	0.30025	0.211327	0.0482674	0.186625	0.0446548	0.181021	0.0851665	0.280689	0.0843653	0.114945	0.210657	0.176833	0.193516	0.231689	0.0820768	0.152351	0.176801	0.0596756	0.00556519	0.174599	0.0587747	0.0739683	0.0670045	0.00899873	0.00973601	0.16139	0.0726674	0.0232195	0.0978125
270	0.299161	0.27692	0.0629522	0.316266	0.132936	0.0833142	0.0585231	0.126991	0.0921833	0.106263	0.310297	0.209704	0.0599563	0.292593	0.10327	0.327871	0.34505	0.174173	0.0347737	0.165373	0.312285	0.263598	0.0352669	0.215004	0.0467499	0.149485	0.116071	0.325147	0.0797225	0.114943	0.27583	0.17146	0.158094	0.216572	0.105178	0.165239	0.189444	0.0725451	0.00539299	0.145004	0.0619658	0.0865796	0.0715338	0.010511	0.0137665	0.194399	0.0815993	0.0229656	0.102676
300	0.271459	0.293619	0.080882	0.314106	0.0955568	0.0898735	0.0612148	0.130483	0.114694	0.0970869	0.355163	0.190657	0.0972938	0.313885	0.172204	0.361618	0.312808	0.224331	0.0276793	0.189701	0.336914	0.23848	0.0533689	0.195115	0.051599	0.151453	0.0961942	0.378165	0.0816618	0.156361	0.282884	0.172067	0.174172	0.25056	0.1184	0.136169	0.243004	0.0708042	0.00484179	0.1191	0.0631962	0.0915334	0.090446	0.00982157	0.0103468	0.161588	0.0861675	0.0211857	0.0871236
330	0.246428	0.318933	0.075805	0.348259	0.12377	0.0764353	0.0450806	0.118734	0.11506	0.0841319	0.399211	0.171228	0.103326	0.336951	0.146289	0.374954	0.303965	0.154286	0.0280688	0.201301	0.281067	0.251215	0.0607123	0.221408	0.0484813	0.0966507	0.0984839	0.41241	0.107108	0.132885	0.276109	0.170351	0.133062	0.300602	0.0956438	0.159132	0.209372	0.0805498	0.0037602	0.105823	0.0590024	0.0910711	0.0495607	0.0131987	0.0165179	0.162429	0.0950633	0.0245026	0.101598
360	0.297324	0.350011	0.0735844	0.36337	0.102254	0.0940035	0.0465123	0.136013	0.126333	0.0834741	0.380747	0.135655	0.081617	0.328244	0.132879	0.374366	0.228523	0.188391	0.0341548	0.190442	0.312774	0.147668	0.0522745	0.21998	0.0493897	0.162334	0.112891	0.419887	0.0947392	0.129233	0.276882	0.153518	0.143647	0.239887	0.114975	0.175427	0.259766	0.0794825	0.00470918	0.139831	0.0611092	0.0899566	0.0487099	0.0119543	0.0132052	0.163205	0.104186	0.0237103	0.0942316
390	0.297069	0.383437	0.0726127	0.305761	0.122506	0.0931258	0.0600661	0.118617	0.129885	0.0856839	0.41463	0.145873	0.0816955	0.361288	0.134767	0.363514	0.341574	0.230454	0.0384567	0.188603	0.2742	0.252753	0.0420483	0.22969	0.0485133	0.164366	0.100817	0.451819	0.0962764	0.169226	0.292573	0.166559	0.133709	0.264403	0.124736	0.132104	0.254765	0.100324	0.00345761	0.177778	0.0537273	0.0725925	0.0613268	0.0121982	0.0164027	0.157155	0.0916185	0.0234707	0.0789549
420	0.303746	0.400804	0.0753082	0.25003	0.138176	0.0996506	0.0467955	0.134867	0.138828	0.0876344	0.395031	0.164911	0.0724373	0.358627	0.131867	0.375566	0.207814	0.224772	0.0284168	0.255748	0.215321	0.26089	0.0535312	0.234733	0.0570412	0.166717	0.0788255	0.441672	0.107816	0.153825	0.340553	0.145608	0.159848	0.313327	0.116166	0.131685	0.304808	0.0860521	0.00432277	0.202328	0.0596702	0.0673837	0.0740647	0.0129951	0.018586	0.121716	0.0707874	0.0224498	0.0648215
450	0.32217	0.413661	0.0752246	0.264604	0.128815	0.106749	0.0474962	0.159032	0.131848	0.0794912	0.387625	0.185673	0.097823	0.378815	0.152705	0.36254	0.354653	0.199065	0.0289191	0.254496	0.170791	0.233113	0.0544307	0.225772	0.0719055	0.18657	0.0878536	0.459959	0.118016	0.147506	0.323538	0.136039	0.131797	0.348014	0.120928	0.149527	0.282399	0.0914942	0.00440732	0.199841	0.0611155	0.0567282	0.0723272	0.0111577	0.0121728	0.170686	0.0770064	0.0190134	0.0795927
480	0.362536	0.450431	0.0613241	0.258701	0.164245	0.0864709	0.0505451	0.169823	0.130419	0.0743727	0.404736	0.208191	0.0747118	0.423224	0.138461	0.368909	0.298962	0.236272	0.0288564	0.22436	0.248778	0.2585	0.0531349	0.237283	0.0859021	0.157721	0.0881453	0.421284	0.134435	0.191651	0.375406	0.134091	0.179142	0.359214	0.136749	0.139568	0.303323	0.102377	0.00576412	0.179284	0.0573724	0.0589866	0.0485393	0.0135858	0.0192114	0.168257	0.0583951	0.0168577	0.0707917
510	0.345217	0.47168	0.0667515	0.210945	0.143764	0.0791427	0.0633146	0.204039	0.123419	0.0512359	0.443004	0.219109	0.0947051	0.41156	0.15571	0.386838	0.428509	0.215093	0.0296993	0.20455	0.20334	0.230183	0.0537136	0.22	0.0971998	0.131242	0.0822474	0.415243	0.12278	0.172035	0.345036	0.11361	0.152517	0.40621	0.10215	0.132653	0.340751	0.102486	0.0058787	0.17661	0.0555993	0.046935	0.055766	0.0113024	0.0135283	0.16811	0.0719322	0.0150278	0.0608892
540	0.34937	0.475269	0.0664914	0.118698	0.163204	0.0703285	0.0450993	0.219635	0.0997413	0.0454068	0.484616	0.229907	0.0945449	0.447405	0.173241	0.415477	0.427882	0.169961	0.0269634	0.201841	0.207855	0.248586	0.0382261	0.216542	0.103084	0.198217	0.0712504	0.372146	0.138737	0.169897	0.335549	0.134901	0.127686	0.40212	0.164057	0.146	0.323501	0.112152	0.00773333	0.120015	0.0611815	0.0480373	0.0757906	0.00943802	0.0161934	0.194082	0.0646768	0.0156362	0.0849828
570	0.429882	0.487059	0.0624845	0.155771	0.158397	0.0798118	0.0423575	0.256284	0.134755	0.040633	0.520578	0.216255	0.124948	0.420195	0.158407	0.376946	0.408375	0.281109	0.0286997	0.219276	0.200659	0.161152	0.063706	0.124792	0.104191	0.202192	0.125568	0.32575	0.150966	0.177399	0.298975	0.118767	0.126302	0.454966	0.12884	0.160622	0.34526	0.100698	0.00665676	0.106851	0.0706195	0.0424364	0.0905909	0.0107551	0.0209898	0.231003	0.107503	0.0143694	0.108677
600	0.39173	0.474687	0.0940174	0.219228	0.180529	0.0445635	0.0488537	0.271994	0.117833	0.0587441	0.532454	0.224857	0.0926342	0.477548	0.092959	0.290651	0.385746	0.200637	0.0401933	0.207719	0.271023	0.254517	0.0605917	0.121298	0.102991	0.186142	0.0847103	0.331703	0.13791	0.151577	0.269116	0.117517	0.0961812	0.387104	0.115327	0.166714	0.31352	0.121446	0.00635839	0.115129	0.0713145	0.048369	0.0801028	0.00830018	0.0143609	0.281848	0.104204	0.012183	0.0896401
630	0.317797	0.435791	0.0872374	0.231029	0.194153	0.101591	0.0612838	0.309106	0.122099	0.0778693	0.573247	0.262546	0.0749249	0.440927	0.108485	0.232495	0.402443	0.278298	0.0408651	0.221727	0.172891	0.27881	0.0650234	0.133923	0.1164	0.146343	0.0744462	0.344719	0.14583	0.165143	0.282529	0.142191	0.0631947	0.438385	0.124715	0.174797	0.393677	0.110088	0.00542408	0.153964	0.0764069	0.0440423	0.0736806	0.00768743	0.0227507	0.283796	0.112804	0.019605	0.127235
660	0.364649	0.403285	0.0886737	0.207167	0.157431	0.100728	0.0392839	0.350978	0.108438	0.0977464	0.586457	0.298251	0.0903993	0.44093	0.134311	0.1331	0.395365	0.264439	0.0398179	0.209609	0.227139	0.193158	0.0545141	0.168687	0.128741	0.0916106	0.0867306	0.299951	0.134082	0.236284	0.185592	0.152348	0.0808371	0.523088	0.12509	0.212539	0.369222	0.12148	0.00585543	0.162335	0.066106	0.0576503	0.0509711	0.00619353	0.0162566	0.248976	0.107786	0.0160493	0.139924
690	0.340781	0.367019	0.0926926	0.207267	0.196142	0.0996489	0.0394397	0.383008	0.141803	0.106145	0.640187	0.329353	0.0821772	0.429115	0.149276	0.0842288	0.395682	0.214418	0.035496	0.223808	0.26439	0.27306	0.0785261	0.0676413	0.140098	0.192778	0.10187	0.27107	0.197609	0.137421	0.172647	0.184834	0.119319	0.493748	0.16137	0.173914	0.424998	0.125255	0.00624226	0.168858	0.0609037	0.0461901	0.0585535	0.00511507	0.0224211	0.305932	0.11035	0.0177074	0.129115
720	0.349868	0.37707	0.106443	0.292712	0.234287	0.0591704	0.0493724	0.387106	0.0969258	0.119805	0.661804	0.301444	0.120315	0.456326	0.14841	0.0651011	0.4318	0.267209	0.0388362	0.191739	0.272975	0.205962	0.0428705	0.0802166	0.129002	0.218298	0.0880836	0.217811	0.202072	0.151977	0.167614	0.183685	0.106671	0.515088	0.178753	0.195665	0.423068	0.155506	0.00555615	0.190119	0.0497098	0.0519847	0.0582987	0.00550693	0.0248965	0.24295	0.0728779	0.0189763	0.0991496
750	0.415617	0.363685	0.137698	0.39727	0.227088	0.118854	0.0474063	0.364994	0.053206	0.109432	0.758126	0.329806	0.0997179	0.416737	0.0987506	0.105944	0.460317	0.220228	0.0378123	0.166432	0.233351	0.316472	0.0904672	0.0590366	0.118113	0.222625	0.0536901	0.189056	0.19516	0.17386	0.153459	0.207001	0.165411	0.517961	0.102228	0.258794	0.492439	0.164586	0.00477292	0.17464	0.0312091	0.0473981	0.0552722	0.00424798	0.0178666	0.23079	0.0935657	0.0204473	0.163495
780	0.445959	0.351735	0.0946658	0.428694	0.241195	0.124697	0.050012	0.356383	0.0841209	0.106325	0.78083	0.34476	0.156075	0.391686	0.0955426	0.113752	0.622734	0.19936	0.0368927	0.144134	0.354066	0.242384	0.0872389	0.0534869	0.107625	0.213276	0.128424	0.148561	0.185511	0.135489	0.143153	0.242223	0.189627	0.651941	0.136511	0.283694	0.492048	0.163673	0.00431725	0.169208	0.0252302	0.0513208	0.0673738	0.00377248	0.0267892	0.233588	0.0837421	0.0176756	0.156083
810	0.425956	0.363966	0.102082	0.49236	0.27101	0.0744723	0.0371185	0.35956	0.105884	0.118868	0.816916	0.423814	0.135129	0.344809	0.109842	0.112771	0.583252	0.224276	0.0347238	0.129546	0.406285	0.301231	0.0869309	0.0267823	0.117217	0.174413	0.139779	0.117833	0.185019	0.151651	0.183134	0.278187	0.177372	0.658058	0.109012	0.297664	0.553628	0.155932	0.00536032	0.129525	0.0243075	0.05776	0.0581222	0.00348177	0.0225757	0.176655	0.136592	0.0124575	0.111564
840	0.295611	0.299838	0.118946	0.527349	0.307806	0.0865252	0.0529689	0.402528	0.121084	0.112225	0.834119	0.467348	0.122601	0.335758	0.0819721	0.151011	0.542991	0.206939	0.0318554	0.148647	0.40591	0.248651	0.0945399	0.0272336	0.136545	0.0400346	0.0980308	0.0914727	0.249118	0.177941	0.168284	0.259505	0.204337	0.729116	0.0908926	0.298418	0.636481	0.177678	0.00596387	0.109805	0.0309589	0.0556672	0.0522501	0.00479782	0.0297227	0.147967	0.113627	0.0190494	0.1286
870	0.242026	0.217051	0.113821	0.579993	0.164241	0.126607	0.0252781	0.352236	0.103794	0.0919869	0.827304	0.412939	0.0816663	0.258883	0.0672025	0.123981	0.576038	0.0795011	0.0326854	0.137377	0.140843	0.254357	0.0466126	0.0228332	0.157756	0.251913	0.0880821	0.109719	0.219005	0.137188	0.185246	0.223292	0.220381	0.803996	0.146008	0.265532	0.722045	0.173817	0.0060657	0.0633741	0.0265878	0.0732336	0.0594212	0.00300526	0.039091	0.166338	0.139958	0.00848103	0.181551
900	0.356405	0.200954	0.169998	0.688047	0.242458	0.0791191	0.0151135	0.3467	0.12636	0.0921419	0.80377	0.336677	0.0274588	0.22892	0.133983	0.156304	0.594106	0.260143	0.0436759	0.145169	0.259648	0.18845	0.0895962	0.0260807	0.171785	0.243013	0.0822681	0.110724	0.15608	0.194784	0.158196	0.262608	0.224544	0.740002	0.17166	0.263215	0.820561	0.190576	0.005582	0.0667021	0.0249511	0.0728342	0.0889026	0.00308584	0.0302977	0.180299	0.106207	0.0134787	0.118586
930	0.290044	0.241062	0.17317	0.659946	0.255036	0.0439066	0.0119383	0.360802	0.173965	0.0665325	0.760359	0.291718	0.16946	0.135193	0.203378	0.0957236	0.635741	0.254299	0.0483011	0.14802	0.171224	0.205468	0.0434405	0.0280737	0.185156	0.356488	0.0704501	0.124763	0.151358	0.150536	0.196525	0.244818	0.187408	0.790844	0.190766	0.273468	0.812448	0.197797	0.00540151	0.0872102	0.0217269	0.0678193	0.115906	0.00568426	0.0341903	0.218454	0.119589	0.0128794	0.0823594
960	0.326709	0.197533	0.179182	0.605347	0.267706	0.0365279	0.0249833	0.415532	0.131959	0.0479869	0.741833	0.258805	0.18527	0.164639	0.204459	0.110718	0.69084	0.16139	0.0648981	0.123922	0.193084	0.199037	0.125261	0.0299691	0.196981	0.325513	0.0815477	0.160854	0.135071	0.0939984	0.238246	0.20868	0.161904	0.782742	0.198462	0.313171	0.992393	0.210429	0.00406975	0.0965485	0.0211955	0.072288	0.134079	0.00368423	0.0224743	0.22777	0.0704167	0.00959398	0.0496268
990	0.273487	0.134747	0.182764	0.571103	0.218428	0.0398222	0.0317113	0.479658	0.142145	0.0804389	0.508806	0.275273	0.188222	0.0925921	0.157984	0.077517	0.594916	0.197938	0.039931	0.0807937	0.0767266	0.343299	0.109337	0.0299613	0.203696	0.208047	0.0858146	0.122024	0.258518	0.106796	0.235395	0.198246	0.127331	0.705743	0.200778	0.318599	1.01826	0.190407	0.00287478	0.136494	0.0201031	0.0769285	0.113919	0.00353021	0.024548	0.255363	0.0669338	0.00744613	0.166793
1020	0.147981	0.0991795	0.157297	0.448369	0.280389	0.0306315	0.0448139	0.571245	0.168443	0.0927281	0.257443	0.23779	0.152103	0.106059	0.104132	0.10992	0.621254	0.138678	0.0603478	0.0589922	0.13839	0.161792	0.113241	0.0343751	0.216884	0.242409	0.131803	0.154704	0.209548	0.0529055	0.236956	0.132104	0.115958	0.665892	0.20145	0.291001	1.26054	0.137961	0.00214789	0.0772286	0.0186089	0.0772325	0.127286	0.0077723	0.0367344	0.267006	0.0565174	0.00866252	0.184091
1050	0.114325	0.13551	0.0303958	0.463802	0.328715	0.0200251	0.0537228	0.693729	0.216499	0.0592859	0.233093	0.138522	0.117351	0.101531	0.105143	0.0872287	0.525937	0.118873	0.0416637	0.0514617	0.218625	0.292234	0.145306	0.0373586	0.21854	0.278201	0.138635	0.0383708	0.265404	0.0377273	0.195447	0.0902549	0.0452742	0.856726	0.202174	0.274429	1.43981	0.112056	0.00397178	0.0768132	0.0229961	0.0769823	0.166479	0.0018744	0.0474634	0.21594	0.0639	0.00793308	0.192709
1080	0.138597	0.123001	0.326309	0.236357	0.19146	0.0284856	0.0404638	0.764632	0.137231	0.0564867	0.12578	0.126168	0.204222	0.120885	0.121461	0.0124414	0.738541	0.0724265	0.0310178	0.0391006	0.148509	0.0609689	0.0588299	0.0432124	0.23924	0.396895	0.0873972	0.0744686	0.142953	0.0419131	0.169072	0.0395744	0.0445597	1.0865	0.165748	0.222485	1.61708	0.104268	0.00316069	0.0575251	0.0349248	0.0664488	0.177195	0.0021499	0.0733371	0.304116	0.0832567	0.00578048	0.0711965
1110	0.289074	0.098393	0.201071	0.355981	0.232595	0.0374701	0.0208057	0.958758	0.142594	0.0295829	0.146847	0.107059	0.116931	0.05412	0.207163	0.0838747	1.23162	0.216085	0.0272248	0.0355757	0.306983	0.364279	0.053545	0.0337325	0.2451	0.0223453	0.071107	0.0989764	0.23828	0.0136572	0.250886	0.0394117	0.0118698	1.08668	0.162701	0.211714	1.70551	0.136135	0.00215096	0.0136982	0.0279764	0.0695265	0.190562	0.00526313	0.0592847	0.366459	0.109577	0.00643644	0.109739
1140	0.291011	0.0937357	0.270827	0.616633	0.320221	0.0227307	0.0170468	0.948559	0.262962	0.00153492	0.0376664	0.147438	0.218636	0.103025	0.286537	0.0790447	2.15825	0.0193708	0.00937019	0.0110212	0.240293	0.171164	0.0250757	0.0281281	0.25942	0.0200635	0.0646142	0.138466	0.247029	0.0156156	0.173422	0.062661	0.0172909	1.12747	0.134695	0.321308	2.15954	0.108049	0.00088715	0.0200233	0.0274928	0.0384252	0.0737678	0.0015696	0.0508168	0.384211	0.123203	0.00788679	0.237923
1170	0.249455	0.0547688	0.371342	0.188544	0.467099	0.0132997	0.0110144	0.815455	0.355944	0.0132807	0.0782655	0.283811	0.375597	0.117696	0.533534	0.00990174	2.34049	0.0845784	0.0293119	0.0191067	0.333249	0.0996178	0.155509	0.0249576	0.206569	0.0215674	0.0546543	0.216876	0.260345	0.0371832	0.289547	0.0107362	0.0754353	1.05041	0.0580283	0.52191	2.73922	0.0657263	0.0021545	0.00475339	0.0233666	0.0357719	0.137671	0.00387243	0.0267546	0.389798	0.0670398	0.000126344	0.158961
1200	0.0207441	0.0249902	0.0112169	0.270606	0.387966	0.000827687	0.0199424	0.67949	0.257481	0.041001	0.225669	0.399554	1.01352	0.0863236	0.617658	0.00713048	3.96906	0.116373	0.000310807	0.00387667	0.384634	0.00294187	0.286532	0.00752074	0.0990651	0.0487435	0.0793983	0.0834139	0.0847605	0.00126693	0.165711	0.00607394	0.0965348	0.959054	0.0559459	0.386843	3.46393	0.0205559	0.000163973	1.0041e-05	0.00365367	0.0028586	0.272658	0.0138778	0.0157484	0.442659	0.0996663	0.002542	0.00201766
Rc	1.60615	1.12092	0.714917	1.01792	0.85097	0.668659	0.518528	1.32275	0.887974	0.791885	1.06337	0.97959	0.744611	1.03797	0.824452	1.07426	0.982908	1.0454	0.4085	0.762618	0.898454	1.46772	0.713961	0.669479	0.403312	0.739131	0.843075	0.904327	0.524285	0.800037	1.04421	1.08475	1.67015	1.44732	0.457039	0.741021	1.02693	0.672178	0.131097	0.552781	0.39827	0.847734	0.51449	0.188962	0.250224	0.746067	0.639677	0.254808	0.500093
[truncated: 10 more columns]

## Sheet: Figure 4B-C
Strain	FZ152	FZ152	FZ152	FZ152	FZ152	FZ152	FZ152	FZ152	FZ152	FZ152	FZ152	FZ216	FZ216	FZ216	FZ216	FZ216	FZ216	FZ216	FZ216	FZ216	FZ216	FZ216	FZ215	FZ215	FZ215	FZ215	FZ215	FZ215	FZ215	FZ215	FZ215	FZ215	FZ215
Date	2024-12-09	2024-12-09	2024-12-09	2024-12-08	2024-12-08	2024-12-08	2024-12-08	2024-12-08	2024-12-08	2025-01-02	2025-01-02	2024-12-09	2024-12-09	2024-12-09	2025-01-03	2025-01-03	2025-01-02	2025-01-02	2025-01-02	2025-01-02	2025-01-02	2025-01-02	2024-12-09	2024-12-09	2024-12-09	2024-12-09	2024-12-09	2024-12-09	2024-12-09	2024-12-08	2024-12-08	2024-12-08	2025-01-03
Time in Gal-HO (h)	0	0	0	0	0	0	0	0	0	0	0	0	0	0	0	0	0	0	0	0	0	0	0	0	0	0	0	0	0	0	0	0	0
Treatment	None	None	None	None	None	None	None	None	None	None	None	None	None	None	None	None	None	None	None	None	None	None	None	None	None	None	None	None	None	None	None	None	None
∆t
30	0.128199	0.0806211	0.0950655	0.0281436	0.129748	0.0427338	0.112611	0.164231	0.152747	0.0468803	0.0394405	0.0502832	0.0212425	0.0165467	0.0982774	0.140187	0.0325529	0.0563858	0.0384501	0.047707	0.0423456	0.0449061	0.160431	0.0749356	0.129816	0.0247879	0.0363734	0.0390218	0.0453952	0.0740081	0.242936	0.0196145	0.0546538
60	0.161283	0.114006	0.109173	0.0543003	0.190179	0.05294	0.0873979	0.204179	0.16099	0.0708944	0.0449892	0.0815761	0.0298313	0.0212719	0.154859	0.109656	0.0439479	0.0772587	0.0465895	0.09367	0.0641421	0.0658716	0.176988	0.0550891	0.145217	0.0381322	0.0431725	0.0529976	0.0325702	0.0687615	0.238166	0.0223451	0.0664142
90	0.165019	0.133717	0.145253	0.0771154	0.217126	0.0624808	0.133694	0.165337	0.213225	0.0822994	0.0541508	0.0772848	0.0340074	0.0246015	0.201267	0.129679	0.0343963	0.0650879	0.0452965	0.116137	0.062849	0.056161	0.185501	0.0671063	0.114613	0.0369456	0.0485131	0.0736879	0.0566567	0.111302	0.276484	0.0268392	0.0685331
120	0.117526	0.126856	0.159812	0.111345	0.206905	0.0789801	0.108699	0.147779	0.211066	0.0908112	0.0688151	0.058457	0.0443349	0.0211601	0.257919	0.1023	0.0498897	0.0644517	0.0543278	0.109416	0.0778815	0.0569903	0.219022	0.0626986	0.17018	0.0401995	0.0366736	0.0879155	0.0405001	0.103738	0.340494	0.0289894	0.0859292
150	0.157611	0.114723	0.195705	0.125906	0.190069	0.0812183	0.171545	0.165101	0.24674	0.099432	0.0688123	0.0743133	0.0435493	0.0207042	0.360229	0.166774	0.0577981	0.0670469	0.0607645	0.117544	0.0680783	0.0507356	0.201007	0.0704442	0.189037	0.0535803	0.0635947	0.0938511	0.0681265	0.123159	0.317086	0.0320835	0.0843832
180	0.1758	0.111001	0.198443	0.144848	0.189162	0.0851516	0.162654	0.123874	0.237964	0.100174	0.052319	0.0933156	0.0544441	0.019892	0.444437	0.101801	0.0613342	0.0764167	0.0507231	0.12176	0.076746	0.0459155	0.20927	0.0743	0.220976	0.0772181	0.0548559	0.101583	0.0452132	0.123156	0.308598	0.027779	0.0931502
210	0.184597	0.107171	0.165323	0.14168	0.230491	0.0975849	0.220026	0.15582	0.262737	0.101112	0.0664307	0.0923528	0.0627863	0.0231266	0.475409	0.130406	0.0601762	0.0839034	0.0561656	0.0989805	0.0943278	0.0563552	0.225883	0.0868218	0.206226	0.0812426	0.0511482	0.112953	0.0515797	0.145124	0.332289	0.029368	0.101838
240	0.127197	0.121817	0.164475	0.122806	0.253314	0.111953	0.184827	0.2068	0.250428	0.122933	0.062659	0.0956365	0.0713834	0.0226473	0.524676	0.117773	0.0540395	0.0847405	0.0821888	0.0736735	0.103863	0.063765	0.258272	0.0626072	0.171206	0.0856488	0.0471435	0.118012	0.0412563	0.152726	0.294544	0.0314365	0.102638
270	0.171419	0.139799	0.179447	0.126995	0.21387	0.110851	0.223316	0.138215	0.266861	0.136517	0.067876	0.0888862	0.0832464	0.0221599	0.554204	0.140852	0.0492104	0.102669	0.0833718	0.0750042	0.10551	0.0606656	0.298021	0.0720942	0.232436	0.0977046	0.0585092	0.126704	0.0562867	0.167414	0.237853	0.0297477	0.10442
300	0.235765	0.134273	0.148672	0.12237	0.188907	0.114798	0.203285	0.157927	0.215169	0.146115	0.0754623	0.107816	0.0751469	0.0265935	0.53972	0.0922852	0.0515812	0.118284	0.101196	0.114242	0.0966498	0.0460276	0.322318	0.068426	0.224113	0.110989	0.0501853	0.144245	0.054275	0.168353	0.302914	0.0298334	0.0908242
330	0.199636	0.140862	0.199418	0.118282	0.124441	0.132648	0.245868	0.169917	0.154321	0.114877	0.0714918	0.111896	0.0733816	0.0272043	0.537109	0.179653	0.0518604	0.093092	0.115907	0.133879	0.0987874	0.0400417	0.308012	0.0629241	0.210074	0.118183	0.0535066	0.163336	0.0691302	0.15283	0.215369	0.028133	0.0871923
360	0.151436	0.138849	0.201633	0.126198	0.150626	0.134912	0.210639	0.178574	0.194088	0.095731	0.0739695	0.117848	0.0703614	0.0299081	0.507729	0.100294	0.0452667	0.105127	0.132795	0.13496	0.115495	0.0535301	0.310245	0.0926208	0.224342	0.111606	0.0549789	0.187754	0.0726187	0.135273	0.254219	0.0380663	0.0820061
390	0.173617	0.131455	0.238847	0.139761	0.151226	0.119685	0.200559	0.185762	0.18576	0.0884406	0.0837092	0.104905	0.0673538	0.022465	0.489228	0.14669	0.0531035	0.120602	0.141516	0.113877	0.145323	0.0516517	0.344296	0.0597997	0.255743	0.112488	0.0544254	0.206937	0.083408	0.122292	0.358366	0.0422999	0.0771134
420	0.219024	0.116471	0.223529	0.162125	0.176949	0.132099	0.224816	0.159138	0.202117	0.111671	0.100583	0.120723	0.0598419	0.0246024	0.440335	0.115589	0.0721687	0.126581	0.148726	0.11692	0.146788	0.0756798	0.35565	0.0796561	0.270318	0.116386	0.0505766	0.232631	0.0670177	0.126455	0.348404	0.0466637	0.0718303
450	0.212749	0.119148	0.216447	0.171564	0.106123	0.120279	0.17357	0.169061	0.222815	0.122552	0.10727	0.148762	0.0578375	0.0192327	0.454191	0.125218	0.0779467	0.135505	0.18721	0.119797	0.118507	0.0718635	0.350566	0.0928243	0.221822	0.126864	0.0525608	0.231678	0.0719576	0.118128	0.362767	0.0487779	0.0788928
480	0.175121	0.147684	0.180963	0.179047	0.178917	0.113438	0.179894	0.183855	0.217707	0.135015	0.146095	0.141842	0.0535404	0.0267892	0.505438	0.113813	0.0765166	0.130612	0.218975	0.133312	0.110242	0.0471963	0.329119	0.0850678	0.245346	0.136324	0.0507386	0.24149	0.0606622	0.130447	0.329376	0.0509683	0.0721335
510	0.157774	0.149303	0.13633	0.193208	0.166843	0.117255	0.165663	0.203744	0.216651	0.153815	0.130123	0.135338	0.0373324	0.0274948	0.490693	0.179437	0.0895569	0.10064	0.231944	0.154799	0.0940742	0.0380792	0.335307	0.0605953	0.244563	0.133635	0.0497476	0.246746	0.0708279	0.116478	0.288706	0.0552646	0.0689201
540	0.236736	0.151517	0.133437	0.174596	0.181432	0.123824	0.182687	0.187878	0.222939	0.147867	0.136976	0.148552	0.0412225	0.0315672	0.517409	0.101458	0.0922623	0.122056	0.254403	0.178826	0.0895957	0.0578855	0.35789	0.0811214	0.208571	0.14829	0.0547995	0.270908	0.0676271	0.121878	0.246831	0.0643582	0.0884797
570	0.247899	0.133087	0.117525	0.14778	0.141664	0.104824	0.152016	0.234627	0.188671	0.127092	0.153559	0.180191	0.0483558	0.0278518	0.621614	0.101285	0.0847016	0.126167	0.288231	0.172916	0.0967179	0.0601552	0.366451	0.060945	0.201872	0.175839	0.0639448	0.272601	0.0773143	0.114132	0.263388	0.0710658	0.0907676
600	0.128344	0.122609	0.0987242	0.120459	0.107498	0.105772	0.150679	0.177228	0.159869	0.125265	0.13255	0.146036	0.0573639	0.0295101	0.709392	0.103429	0.0842844	0.136622	0.296641	0.139392	0.0834916	0.0455086	0.34699	0.0818474	0.249013	0.196333	0.0618285	0.302841	0.0701811	0.138326	0.140753	0.0743695	0.096953
630	0.112753	0.0723726	0.0974177	0.101057	0.158322	0.098978	0.117367	0.149931	0.191888	0.165949	0.110288	0.108305	0.0611726	0.0219656	0.759457	0.139533	0.0729586	0.146699	0.319183	0.115216	0.0788015	0.0604294	0.39856	0.0614674	0.268247	0.214103	0.0637011	0.30064	0.0735463	0.119543	0.224114	0.0754138	0.102888
660	0.182832	0.100386	0.0912416	0.0885401	0.237295	0.0795343	0.19136	0.216131	0.175215	0.201422	0.135289	0.124521	0.0635994	0.0187526	0.800091	0.0871393	0.0724797	0.153169	0.365439	0.0947939	0.0786376	0.0583087	0.286202	0.0595739	0.242996	0.231423	0.0692392	0.319148	0.0698114	0.176889	0.264608	0.0781049	0.124117
690	0.151972	0.107389	0.159279	0.0798807	0.261858	0.0837194	0.115601	0.219697	0.215122	0.205344	0.152957	0.1603	0.0855532	0.0224496	0.892914	0.126366	0.0668596	0.156215	0.387269	0.0926019	0.105663	0.0470295	0.287711	0.0816692	0.263701	0.271233	0.0753419	0.333726	0.0755725	0.173772	0.278717	0.0794062	0.116411
720	0.117568	0.14948	0.170915	0.0736918	0.159152	0.0994492	0.178393	0.2296	0.148955	0.236587	0.166788	0.161337	0.106585	0.025218	0.887155	0.12828	0.0630054	0.157228	0.398675	0.103	0.114544	0.0544775	0.342709	0.0861764	0.322472	0.299788	0.067906	0.321673	0.0773372	0.198929	0.311269	0.0784452	0.130013
750	0.133903	0.116673	0.199431	0.0933915	0.141201	0.0645131	0.158657	0.182688	0.295733	0.263242	0.200784	0.141234	0.11015	0.0301829	0.791428	0.139456	0.0729443	0.154055	0.426243	0.143165	0.078405	0.0607676	0.348629	0.0910199	0.277934	0.323431	0.0820329	0.334545	0.09282	0.187334	0.377944	0.0777796	0.109854
780	0.183804	0.0916781	0.166983	0.114118	0.210353	0.0753155	0.224373	0.129606	0.216914	0.2724	0.205869	0.138103	0.125857	0.0286397	0.748204	0.146394	0.0788376	0.192054	0.445025	0.181984	0.0566967	0.0504947	0.360462	0.12082	0.259041	0.32913	0.0876482	0.312238	0.0668018	0.2086	0.385552	0.072458	0.133723
810	0.187403	0.0976883	0.14087	0.112414	0.266675	0.0661106	0.170399	0.12848	0.303115	0.294551	0.1947	0.144718	0.126635	0.0266804	0.692798	0.133581	0.0784629	0.212349	0.426366	0.195162	0.0462061	0.0711952	0.312546	0.0627267	0.19395	0.342038	0.0881029	0.314452	0.0893428	0.242152	0.313907	0.0732849	0.112654
840	0.116012	0.0901528	0.13284	0.0988224	0.269638	0.0696764	0.253343	0.230296	0.343971	0.322302	0.222475	0.173066	0.129462	0.0218811	0.599079	0.0787013	0.0717967	0.166507	0.451498	0.153509	0.052964	0.0557031	0.184649	0.111655	0.296701	0.374338	0.0845869	0.288593	0.049224	0.23938	0.452543	0.0898845	0.0686246
870	0.0435099	0.139272	0.133873	0.102115	0.316112	0.0457379	0.233416	0.246696	0.447141	0.35546	0.245807	0.174953	0.125843	0.0327651	0.489765	0.154536	0.0796078	0.186052	0.478519	0.109482	0.0756647	0.0605375	0.264093	0.0879885	0.258881	0.39421	0.104838	0.285452	0.051312	0.246368	0.299902	0.0933478	0.101538
900	0.116761	0.0870002	0.107082	0.107879	0.201898	0.0475373	0.203894	0.152828	0.288972	0.330939	0.245756	0.173932	0.138094	0.0304012	0.482597	0.108922	0.0803444	0.2213	0.51207	0.101283	0.0600221	0.0662922	0.252339	0.0779805	0.243265	0.418913	0.100969	0.318958	0.031126	0.198075	0.458639	0.0943987	0.099164
930	0.1338	0.146895	0.11657	0.116338	0.0751516	0.0815419	0.168278	0.132404	0.213683	0.269038	0.281245	0.164176	0.162487	0.0463127	0.409181	0.110042	0.0717628	0.286911	0.478763	0.0918199	0.0622412	0.0885567	0.324249	0.0812338	0.254982	0.419735	0.0938638	0.316964	0.0809387	0.221747	0.446091	0.112403	0.0986917
960	0.133466	0.14308	0.152222	0.118373	0.090183	0.0769683	0.182955	0.193312	0.129574	0.208031	0.240455	0.172659	0.124553	0.0461731	0.294841	0.116689	0.0667295	0.345533	0.522485	0.126645	0.0846058	0.0898338	0.321396	0.0590033	0.291792	0.457512	0.0753636	0.27257	0.0457562	0.157568	0.443922	0.103626	0.172141
990	0.164111	0.105436	0.190108	0.109703	0.167167	0.140068	0.146228	0.328444	0.170189	0.190102	0.218414	0.151091	0.115415	0.0436203	0.270473	0.166471	0.041858	0.373384	0.480218	0.13314	0.100081	0.0504973	0.37478	0.08676	0.304034	0.47456	0.0829272	0.21695	0.0568974	0.167984	0.689103	0.104284	0.069935
1020	0.116696	0.0951723	0.217234	0.0839468	0.184464	0.159526	0.176827	0.327666	0.12091	0.217617	0.233382	0.117927	0.0799216	0.0350788	0.285997	0.0884016	0.0267589	0.36221	0.440615	0.214517	0.126197	0.0878627	0.260772	0.086472	0.340853	0.47813	0.0702705	0.0997652	0.052767	0.111917	0.727444	0.114999	0.0836464
1050	0.216955	0.0800241	0.190938	0.0533563	0.147239	0.0750506	0.13943	0.215754	0.145623	0.170095	0.230498	0.0945928	0.0538363	0.0324075	0.248775	0.164742	0.0135816	0.395972	0.481105	0.254903	0.109063	0.109861	0.101353	0.0781446	0.227717	0.551356	0.0537107	0.0975676	0.0766959	0.099587	0.578343	0.0858475	0.0731114
1080	0.306638	0.101362	0.186555	0.0369546	0.0943453	0.104854	0.0403018	0.134665	0.268152	0.124672	0.375415	0.114617	0.0913749	0.0359698	0.192697	0.0972008	0.00627404	0.483979	0.546131	0.275556	0.0800478	0.0509251	0.125533	0.111853	0.25976	0.538406	0.0673755	0.0873007	0.0230249	0.0766807	0.697474	0.0576418	0.0965
1110	0.308126	0.123629	0.130318	0.00649122	0.0801328	0.11949	0.107187	0.14311	0.161157	0.195559	0.493772	0.180169	0.114422	0.0292825	0.164871	0.0698811	0.0213288	0.587551	0.619567	0.260851	0.0637515	0.0971162	0.0905381	0.150134	0.166366	0.568588	0.0631329	0.133175	0.0102698	0.055333	0.616746	0.0568018	0.14882
1140	0.53413	0.137991	0.0268905	0.0104176	0.266259	0.105098	0.213785	0.192539	0.331606	0.12048	0.546283	0.242305	0.153217	0.041309	0.149882	0.0521899	0.047533	0.717202	0.689984	0.220436	0.0837851	0.11147	0.0604883	0.0658416	0.163517	0.610588	0.0434346	0.117687	0.0523453	0.0257983	0.2918	0.0283238	0.135046
1170	0.891435	0.192876	0.0232645	0.0394295	0.175351	0.3004	0.214396	0.193937	0.472793	0.0604427	0.640433	0.216025	0.118714	0.041143	0.0358764	0.290784	0.0181265	0.670747	0.726372	0.129209	0.163243	0.0228367	0.10208	0.100663	0.0381272	0.538988	0.0399571	0.193847	0.0313311	0.0141132	0.411857	0.019903	0.103474
1200	0.916126	0.206251	0.014157	0.0332983	0.228994	0.377135	0.00376278	0.0651606	1.01338	0.176145	1.11552	0.0549079	0.00718469	0.0310195	0.0505405	0.297462	0.000119976	0.462507	0.680967	9.47642e-08	0.186569	0.0718223	0.000173647	0.00361541	0.0220636	0.748845	0.0211737	0.343311	0.0347558	0.00597005	0.372286	0.0165482	0.164657
Rc	0.695166	1.30186	0.741079	0.475274	0.864201	0.745305	0.787399	0.730536	0.747814	0.840699	0.668017	0.634222	1.14415	0.857743	1.12815	0.989816	0.465574	0.859896	0.474147	0.761773	0.656136	0.455662	1.00549	0.554437	0.813943	0.694935	0.87767	0.720766	0.447278	0.676376	0.953741	0.690778	0.74561

## Sheet: Figure 4A, D-F
Strain	FZ015	FZ015	FZ015	FZ015	FZ015	FZ015	FZ015	FZ015	FZ015	FZ015	FZ015	FZ015	FZ015	FZ015	FZ015	FZ015	FZ015	FZ015	FZ015	FZ015	FZ015	FZ015	FZ015	FZ015	FZ015	FZ015	FZ015	FZ015	FZ015	FZ015	FZ015	FZ015	FZ015	FZ015	FZ015	FZ015	FZ015	FZ015	FZ015	FZ015	FZ033	FZ033	FZ033	FZ033	FZ033	FZ033	FZ033	FZ033	FZ033
Date	2020-01-06	2020-01-06	2020-01-06	2020-01-06	2020-01-16	2020-01-16	2020-06-11	2020-06-11	2020-06-11	2020-06-11	2020-06-12	2020-06-12	2021-01-13	2021-01-13	2022-03-08	2022-03-08	2022-03-08	2020-09-07	2020-09-07	2020-09-07	2020-09-07	2020-09-08	2020-09-08	2020-09-08	2020-09-08	2020-09-23	2020-09-23	2020-09-23	2020-09-23	2025-02-06	2025-02-06	2025-02-06	2025-02-06	2025-02-06	2025-02-07	2025-02-07	2025-02-07	2025-02-07	2025-02-07	2025-02-07	2020-06-11	2020-06-11	2020-06-11	2020-06-11	2020-06-11	2020-06-11	2020-06-11	2020-06-12	2020-06-12
Treatment	None	None	None	None	None	None	None	None	None	None	None	None	None	None	None	None	None	None	None	None	None	None	None	None	None	None	None	None	None	None	None	None	None	None	None	None	None	None	None	None	None	None	None	None	None	None	None	None	None
∆t
30	0.0694162	0.150072	0.0768773	0.147057	0.0802954	0.0881426	0.0625558	0.0348451	0.173823	0.115107	0.0224573	0.0613643	0.151263	0.0477119	0.0683317	0.0326275	0.0747175	0.053442	0.0642394	0.0516352	0.0670592	0.0776058	0.0479818	0.0488383	0.163646	0.103048	0.124735	0.103048	0.124735	0.0581187	0.0764568	0.0796065	0.0857569	0.07652	0.206563	0.188567	0.0315604	0.10858	0.248681	0.222036	0.036765	0.00975387	0.032402	0.0352212	0.0305422	0.0493908	0.00982434	0.00620878	0.0479129
60	0.0761456	0.174633	0.140674	0.229733	0.0707723	0.127247	0.114766	0.0524845	0.105381	0.136492	0.0328266	0.0900502	0.10222	0.0629885	0.090769	0.0397413	0.0583365	0.0503493	0.102698	0.0752228	0.0863483	0.0482006	0.0591855	0.0731756	0.151234	0.131849	0.167334	0.131849	0.167334	0.104973	0.0916185	0.079835	0.121848	0.112729	0.165445	0.18445	0.0352955	0.145131	0.21139	0.216469	0.0516712	0.011411	0.069117	0.0575796	0.0257981	0.0637075	0.0189191	0.00777365	0.0731762
90	0.0629395	0.180239	0.202419	0.243101	0.10976	0.197566	0.117393	0.0536038	0.170472	0.110858	0.0271689	0.107832	0.107521	0.0682159	0.0935254	0.0339742	0.0639376	0.0651382	0.128139	0.0835024	0.118367	0.0801823	0.0622784	0.0628029	0.202621	0.185369	0.200374	0.185369	0.200374	0.151884	0.11095	0.118263	0.128574	0.169334	0.325934	0.157716	0.0385379	0.172962	0.264897	0.215971	0.0938924	0.00935464	0.0977376	0.0499964	0.0313264	0.0574288	0.0180611	0.00761376	0.102365
120	0.0820476	0.18027	0.253604	0.306204	0.144521	0.19574	0.116347	0.0568988	0.148296	0.105125	0.0376992	0.16662	0.137874	0.0585699	0.122892	0.0405686	0.0743752	0.0887194	0.134414	0.147818	0.153429	0.0475448	0.0515526	0.0637314	0.176318	0.172244	0.232312	0.172244	0.232312	0.164959	0.0904079	0.116895	0.120389	0.209971	0.292206	0.177629	0.0421729	0.165158	0.204909	0.185734	0.113422	0.00935017	0.109179	0.0484021	0.0270131	0.0615344	0.0196265	0.00829592	0.113562
150	0.102015	0.210537	0.282802	0.354091	0.187886	0.198958	0.155105	0.0586266	0.150977	0.111586	0.0474182	0.188079	0.103243	0.0694937	0.14401	0.0468393	0.0827751	0.0974694	0.145665	0.189903	0.168182	0.0913101	0.0563055	0.0751446	0.215294	0.23958	0.14993	0.23958	0.14993	0.157627	0.0720229	0.168771	0.110514	0.240649	0.329258	0.200714	0.0446917	0.199404	0.347397	0.240749	0.154522	0.0134996	0.113939	0.0526986	0.0196798	0.0585572	0.0241797	0.0111665	0.112025
180	0.0934655	0.224183	0.321776	0.3508	0.21739	0.203987	0.177722	0.0611553	0.129969	0.14966	0.0426284	0.204561	0.155476	0.0657272	0.138781	0.0377568	0.105208	0.119711	0.153089	0.213625	0.170539	0.0615148	0.0579208	0.0859446	0.176813	0.238653	0.179531	0.238653	0.179531	0.17702	0.0918202	0.204339	0.103073	0.277251	0.356922	0.195278	0.0353946	0.256029	0.348028	0.225726	0.170962	0.0106392	0.1084	0.0560045	0.0223624	0.0422027	0.0250152	0.0081699	0.102056
210	0.104828	0.166867	0.373923	0.307944	0.256727	0.211974	0.191582	0.0662297	0.127099	0.140393	0.0360079	0.242417	0.151542	0.0749122	0.142104	0.0385015	0.108342	0.140683	0.130221	0.264657	0.203006	0.0994824	0.0607363	0.0756201	0.17062	0.280652	0.175932	0.280652	0.175932	0.195097	0.061232	0.225813	0.101492	0.274403	0.369577	0.20062	0.0296335	0.235268	0.26802	0.19257	0.196933	0.011643	0.104776	0.0552249	0.0285439	0.0672364	0.020702	0.00879872	0.120279
240	0.094127	0.178216	0.411895	0.265385	0.307642	0.172387	0.177561	0.0720509	0.1574	0.129669	0.0450056	0.260171	0.153864	0.0745283	0.156406	0.0350367	0.125272	0.132758	0.11299	0.291961	0.220991	0.0487634	0.0616679	0.0591992	0.173641	0.290367	0.142228	0.290367	0.142228	0.213248	0.0696225	0.251459	0.0863361	0.31606	0.35971	0.190693	0.0250947	0.169642	0.30025	0.211327	0.224258	0.0107691	0.089715	0.0603407	0.0255403	0.0607107	0.0196608	0.00763922	0.143505
270	0.0865647	0.128093	0.408075	0.317336	0.33188	0.169592	0.167909	0.073551	0.168024	0.154688	0.0466314	0.280495	0.172634	0.064283	0.191239	0.0348138	0.131729	0.147112	0.0885244	0.293597	0.229592	0.0820133	0.0773224	0.0617591	0.179861	0.34047	0.181048	0.34047	0.181048	0.209704	0.0599563	0.292593	0.10327	0.327871	0.34505	0.174173	0.0347737	0.165373	0.312285	0.263598	0.258424	0.0100427	0.0782476	0.0612876	0.0203716	0.0390065	0.0246963	0.00814918	0.149958
300	0.118366	0.13376	0.39016	0.351465	0.389249	0.219355	0.161803	0.0714858	0.123365	0.130518	0.0504478	0.294839	0.181666	0.0384575	0.198426	0.0308853	0.14167	0.156673	0.0780861	0.328239	0.219406	0.0660641	0.0549741	0.059506	0.222581	0.349142	0.127842	0.349142	0.127842	0.190657	0.0972938	0.313885	0.172204	0.361618	0.312808	0.224331	0.0276793	0.189701	0.336914	0.23848	0.284149	0.0123197	0.0711567	0.0544067	0.0261272	0.0607455	0.023346	0.00690595	0.165285
330	0.0896827	0.119516	0.318221	0.341314	0.389505	0.215276	0.153133	0.0731728	0.16131	0.100614	0.0592012	0.3002	0.179349	0.0545817	0.232973	0.0349869	0.148288	0.178784	0.09267	0.32178	0.234634	0.0655109	0.0461326	0.0599962	0.163407	0.351844	0.165832	0.351844	0.165832	0.171228	0.103326	0.336951	0.146289	0.374954	0.303965	0.154286	0.0280688	0.201301	0.281067	0.251215	0.294906	0.0103385	0.0873736	0.0477191	0.0267129	0.0752435	0.020149	0.00958319	0.14572
360	0.0736674	0.144769	0.288437	0.411663	0.409945	0.239553	0.171276	0.0628094	0.130602	0.135869	0.0691317	0.300687	0.171497	0.0691428	0.270445	0.0430079	0.17009	0.195175	0.113414	0.312176	0.218321	0.0547358	0.0498418	0.0767541	0.234698	0.355164	0.170311	0.355164	0.170311	0.135655	0.081617	0.328244	0.132879	0.374366	0.228523	0.188391	0.0341548	0.190442	0.312774	0.147668	0.306989	0.00845405	0.111159	0.0603565	0.0276757	0.0704144	0.0210207	0.0103427	0.13788
390	0.103296	0.136644	0.244714	0.456889	0.452638	0.182064	0.170675	0.0621802	0.150659	0.161943	0.0761556	0.273705	0.17911	0.070646	0.286755	0.042067	0.146231	0.188973	0.128153	0.341588	0.239347	0.0627165	0.0669794	0.0709725	0.240831	0.383149	0.134326	0.383149	0.134326	0.145873	0.0816955	0.361288	0.134767	0.363514	0.341574	0.230454	0.0384567	0.188603	0.2742	0.252753	0.304602	0.0105686	0.118652	0.0566382	0.0179814	0.0667233	0.0217087	0.0130536	0.116406
420	0.100082	0.165769	0.196712	0.492637	0.485317	0.185973	0.145136	0.0558103	0.115335	0.103896	0.0691219	0.237591	0.206674	0.0600661	0.319145	0.0456853	0.177776	0.214428	0.105645	0.355663	0.261572	0.0605974	0.0422586	0.0563813	0.194246	0.421211	0.163285	0.421211	0.163285	0.164911	0.0724373	0.358627	0.131867	0.375566	0.207814	0.224772	0.0284168	0.255748	0.215321	0.26089	0.305279	0.0110093	0.113531	0.0479963	0.0183209	0.0496913	0.0215687	0.0113325	0.109906
450	0.111361	0.222047	0.178522	0.479496	0.521392	0.18406	0.122374	0.0281284	0.215807	0.082658	0.0728643	0.237533	0.190089	0.0766696	0.333014	0.0519488	0.140225	0.21877	0.105655	0.37624	0.214008	0.066296	0.0321521	0.0714648	0.176659	0.453233	0.122515	0.453233	0.122515	0.185673	0.097823	0.378815	0.152705	0.36254	0.354653	0.199065	0.0289191	0.254496	0.170791	0.233113	0.290651	0.00912744	0.100484	0.0473135	0.0268967	0.0359988	0.0219918	0.0137168	0.136801
480	0.113764	0.26953	0.181392	0.427247	0.556607	0.214457	0.133746	0.0400601	0.108738	0.120001	0.0714277	0.200585	0.20767	0.0722987	0.353268	0.035964	0.157547	0.231808	0.114173	0.415812	0.20313	0.0655188	0.056906	0.0826221	0.206382	0.477906	0.170984	0.477906	0.170984	0.208191	0.0747118	0.423224	0.138461	0.368909	0.298962	0.236272	0.0288564	0.22436	0.248778	0.2585	0.2755	0.0131671	0.0842027	0.0449407	0.0219278	0.045887	0.0224704	0.0108888	0.168474
510	0.130512	0.242787	0.209025	0.372956	0.577419	0.205887	0.109344	0.0411283	0.214134	0.136103	0.067769	0.22376	0.197404	0.0805243	0.40165	0.0300463	0.155269	0.205392	0.123467	0.422458	0.186494	0.0597983	0.0740952	0.0809205	0.208229	0.409766	0.173352	0.409766	0.173352	0.219109	0.0947051	0.41156	0.15571	0.386838	0.428509	0.215093	0.0296993	0.20455	0.20334	0.230183	0.241689	0.0152944	0.0737569	0.0355108	0.0292059	0.072076	0.0232356	0.0116446	0.179382
540	0.13419	0.255798	0.256857	0.32723	0.608189	0.241039	0.107944	0.0529248	0.160073	0.152966	0.0622352	0.29754	0.211453	0.0754229	0.401394	0.0393999	0.150623	0.198691	0.115097	0.421509	0.146364	0.0768138	0.0697335	0.0846591	0.243184	0.399228	0.101676	0.399228	0.101676	0.229907	0.0945449	0.447405	0.173241	0.415477	0.427882	0.169961	0.0269634	0.201841	0.207855	0.248586	0.210161	0.0115149	0.0727485	0.0399439	0.0159248	0.0571723	0.0220559	0.00825277	0.176169
570	0.147201	0.260633	0.300281	0.28519	0.579906	0.267814	0.134208	0.0612541	0.226502	0.0852895	0.061117	0.314055	0.201668	0.0711512	0.430238	0.0498543	0.133353	0.16665	0.120773	0.437155	0.152102	0.0642082	0.0687303	0.0796545	0.261024	0.337943	0.145774	0.337943	0.145774	0.216255	0.124948	0.420195	0.158407	0.376946	0.408375	0.281109	0.0286997	0.219276	0.200659	0.161152	0.165581	0.010725	0.0808304	0.0678009	0.0172412	0.0564156	0.0189422	0.00978355	0.149233
600	0.155733	0.198098	0.389602	0.330639	0.553069	0.277445	0.153089	0.0599664	0.147486	0.119728	0.0660259	0.386218	0.208341	0.0466506	0.457865	0.0634457	0.111378	0.19097	0.148943	0.397762	0.141516	0.0652648	0.074398	0.101498	0.26619	0.34488	0.113619	0.34488	0.113619	0.224857	0.0926342	0.477548	0.092959	0.290651	0.385746	0.200637	0.0401933	0.207719	0.271023	0.254517	0.129362	0.0129348	0.0952213	0.0846415	0.0335341	0.0645859	0.0202275	0.0104092	0.140777
630	0.145294	0.144827	0.482047	0.330168	0.529376	0.264526	0.153665	0.0498998	0.181095	0.110098	0.0775932	0.474374	0.247217	0.0499082	0.479209	0.0715605	0.143774	0.167444	0.207426	0.394066	0.101197	0.0644189	0.0715374	0.0961503	0.154528	0.265517	0.157291	0.265517	0.157291	0.262546	0.0749249	0.440927	0.108485	0.232495	0.402443	0.278298	0.0408651	0.221727	0.172891	0.27881	0.0980236	0.0129538	0.104854	0.0741264	0.0257412	0.062524	0.0252191	0.0146533	0.12473
660	0.145423	0.135943	0.527751	0.316965	0.456017	0.21442	0.195123	0.0593657	0.139708	0.10308	0.0687088	0.457342	0.218287	0.070306	0.468561	0.0518495	0.0920276	0.174701	0.196317	0.38885	0.0889435	0.0700775	0.0686479	0.0922954	0.0989414	0.243885	0.219474	0.243885	0.219474	0.298251	0.0903993	0.44093	0.134311	0.1331	0.395365	0.264439	0.0398179	0.209609	0.227139	0.193158	0.0942157	0.00710821	0.125108	0.0513727	0.0285995	0.0539753	0.0260202	0.015771	0.131625
690	0.166516	0.167329	0.534858	0.327691	0.43165	0.208939	0.207516	0.0742832	0.139388	0.111433	0.0505269	0.482959	0.222459	0.0785551	0.473871	0.0406631	0.115564	0.148246	0.153517	0.306994	0.0882569	0.0562863	0.0798236	0.0959593	0.0791193	0.16276	0.150057	0.16276	0.150057	0.329353	0.0821772	0.429115	0.149276	0.0842288	0.395682	0.214418	0.035496	0.223808	0.26439	0.27306	0.0790378	0.00633584	0.143828	0.0622278	0.0193812	0.0729979	0.0223887	0.0175508	0.145342
720	0.135279	0.120061	0.516673	0.360034	0.393219	0.236355	0.208084	0.0767389	0.144433	0.133464	0.037022	0.535855	0.242144	0.0686779	0.43438	0.0596376	0.0967989	0.141559	0.0924041	0.274782	0.113683	0.0532235	0.0991707	0.0771282	0.112865	0.16715	0.182166	0.16715	0.182166	0.301444	0.120315	0.456326	0.14841	0.0651011	0.4318	0.267209	0.0388362	0.191739	0.272975	0.205962	0.0727766	0.00881918	0.151525	0.061114	0.0319138	0.0522108	0.0190955	0.0153644	0.184261
750	0.130734	0.2203	0.444759	0.411992	0.335064	0.223558	0.257855	0.0577319	0.135917	0.106282	0.0320179	0.52573	0.213408	0.066476	0.457182	0.0432127	0.0749814	0.187231	0.0936212	0.256707	0.138123	0.0488224	0.0687705	0.0591521	0.0737326	0.0721144	0.148107	0.0721144	0.148107	0.329806	0.0997179	0.416737	0.0987506	0.105944	0.460317	0.220228	0.0378123	0.166432	0.233351	0.316472	0.0650776	0.0097456	0.147478	0.0457248	0.0257385	0.0638437	0.0170341	0.0198201	0.1707
780	0.13104	0.18149	0.416668	0.481875	0.333558	0.210139	0.285887	0.0765659	0.13249	0.117794	0.0200952	0.523539	0.289614	0.0661107	0.456276	0.0420159	0.0747879	0.155006	0.103394	0.206945	0.183815	0.0642151	0.0574534	0.0680527	0.125019	0.0706832	0.151576	0.0706832	0.151576	0.34476	0.156075	0.391686	0.0955426	0.113752	0.622734	0.19936	0.0368927	0.144134	0.354066	0.242384	0.0767314	0.0115941	0.108481	0.0352823	0.0444146	0.0867215	0.0171146	0.0140518	0.190772
810	0.133191	0.217189	0.363662	0.575061	0.281162	0.21029	0.288112	0.0844303	0.113161	0.139403	0.0222391	0.534904	0.229992	0.0654554	0.444388	0.052263	0.0883488	0.171635	0.0669846	0.170869	0.161183	0.0399678	0.0663878	0.0541918	0.13695	0.0609056	0.207481	0.0609056	0.207481	0.423814	0.135129	0.344809	0.109842	0.112771	0.583252	0.224276	0.0347238	0.129546	0.406285	0.301231	0.0632333	0.012213	0.0831409	0.0573184	0.0284384	0.0886378	0.0137579	0.016106	0.211661
840	0.102454	0.242049	0.278474	0.62677	0.262455	0.230623	0.254624	0.0837794	0.148662	0.102275	0.0423218	0.516268	0.195483	0.0842453	0.43798	0.0578827	0.0719703	0.17711	0.0981731	0.15565	0.156811	0.0410428	0.0915271	0.0647362	0.14709	0.0514694	0.141072	0.0514694	0.141072	0.467348	0.122601	0.335758	0.0819721	0.151011	0.542991	0.206939	0.0318554	0.148647	0.40591	0.248651	0.0618641	0.0186424	0.0832708	0.0563759	0.0291891	0.0668	0.0203447	0.0178148	0.211217
870	0.124986	0.285172	0.182046	0.682364	0.188731	0.281391	0.299882	0.0708745	0.180033	0.104025	0.0415441	0.516274	0.23581	0.0807941	0.427731	0.0651044	0.0612926	0.212919	0.1576	0.0944375	0.173554	0.0534834	0.0582738	0.0747263	0.143839	0.0381695	0.230183	0.0381695	0.230183	0.412939	0.0816663	0.258883	0.0672025	0.123981	0.576038	0.0795011	0.0326854	0.137377	0.140843	0.254357	0.0715521	0.0177831	0.098277	0.0396799	0.0299937	0.0559996	0.0358709	0.0184905	0.313679
900	0.126044	0.316449	0.0726085	0.789857	0.245729	0.317965	0.375701	0.0423106	0.0939309	0.0815525	0.041481	0.522778	0.166716	0.0454305	0.422765	0.0857194	0.0429862	0.253157	0.217653	0.0722135	0.133968	0.0619296	0.0728558	0.0844471	0.0953999	0.0411244	0.333728	0.0411244	0.333728	0.336677	0.0274588	0.22892	0.133983	0.156304	0.594106	0.260143	0.0436759	0.145169	0.259648	0.18845	0.107351	0.0158393	0.0947363	0.0488452	0.0221258	0.0444481	0.0352879	0.0189567	0.382801
930	0.159481	0.185803	0.0505925	0.724959	0.0453243	0.323041	0.399442	0.0398622	0.274719	0.0771977	0.0504359	0.480224	0.131998	0.0422868	0.370807	0.0994257	0.0621064	0.287187	0.2673	0.0540951	0.114032	0.0420581	0.0641957	0.0948014	0.0892979	0.0171647	0.373535	0.0171647	0.373535	0.291718	0.16946	0.135193	0.203378	0.0957236	0.635741	0.254299	0.0483011	0.14802	0.171224	0.205468	0.116684	0.00885827	0.112184	0.0345443	0.0190866	0.0518862	0.0263905	0.0242659	0.412452
960	0.185533	0.336191	0.0826616	0.618764	0.0696423	0.35584	0.283702	0.042084	0.145024	0.143434	0.0601999	0.491839	0.164817	0.0592811	0.37023	0.117873	0.0483649	0.30613	0.262239	0.0235861	0.0996661	0.014709	0.0750859	0.12249	0.0530596	0.0274582	0.370394	0.0274582	0.370394	0.258805	0.18527	0.164639	0.204459	0.110718	0.69084	0.16139	0.0648981	0.123922	0.193084	0.199037	0.151351	0.0154233	0.103873	0.0381907	0.0166767	0.0513402	0.0229549	0.020834	0.377805
990	0.190685	0.238676	0.12511	0.77133	0.0370419	0.330948	0.259023	0.0699569	0.341503	0.0424897	0.0455283	0.424765	0.187955	0.0749949	0.380666	0.0927668	0.0456702	0.384369	0.251651	0.0395951	0.0839637	0.0181524	0.0539307	0.0996317	0.0426441	0.0276939	0.199879	0.0276939	0.199879	0.275273	0.188222	0.0925921	0.157984	0.077517	0.594916	0.197938	0.039931	0.0807937	0.0767266	0.343299	0.168521	0.00762819	0.164935	0.0453462	0.0279139	0.035277	0.0328499	0.0143269	0.44212
1020	0.252599	0.251964	0.132529	0.931642	0.0216007	0.199217	0.243683	0.0812683	0.233151	0.161127	0.0515768	0.5104	0.185302	0.0275199	0.380563	0.115772	0.0254423	0.398596	0.185802	0.0761619	0.0986695	0.00951396	0.0738638	0.0894917	0.0463546	0.0405071	0.12653	0.0405071	0.12653	0.23779	0.152103	0.106059	0.104132	0.10992	0.621254	0.138678	0.0603478	0.0589922	0.13839	0.161792	0.222116	0.0145165	0.200797	0.0574084	0.0338329	0.0495907	0.0345419	0.0142601	0.415768
1050	0.275398	0.106443	0.100203	1.09674	0.0423718	0.176965	0.236498	0.0892406	0.334572	0.158688	0.0897939	0.630035	0.259457	0.0218198	0.354092	0.097381	0.0158416	0.471791	0.194573	0.0687032	0.154481	0.00850736	0.0664544	0.0379265	0.0853378	0.0386958	0.0744093	0.0386958	0.0744093	0.138522	0.117351	0.101531	0.105143	0.0872287	0.525937	0.118873	0.0416637	0.0514617	0.218625	0.292234	0.236672	0.0153737	0.17797	0.0502822	0.0363159	0.0706498	0.022457	0.0274902	0.492651
1080	0.215406	0.330721	0.0340137	1.29083	0.0480219	0.177223	0.158225	0.0754572	0.102622	0.0464241	0.0652118	0.664013	0.24378	0.0154439	0.409248	0.0860307	0.013728	0.42649	0.225322	0.125745	0.183597	0.00195942	0.105826	0.0146693	0.0785071	0.0365494	0.10238	0.0365494	0.10238	0.126168	0.204222	0.120885	0.121461	0.0124414	0.738541	0.0724265	0.0310178	0.0391006	0.148509	0.0609689	0.23006	0.0181702	0.0857956	0.0783749	0.0188881	0.0814337	0.0205859	0.0216102	0.510927
1110	0.221945	0.113868	0.0322295	1.59154	0.0931053	0.137679	0.151759	0.0326996	0.126892	0.220945	0.0950386	0.882009	0.245414	0.0293715	0.29056	0.1868	0.013726	0.517071	0.190108	0.203789	0.159213	0.0045739	0.00492266	0.0512196	0.142633	0.0187103	0.0640311	0.0187103	0.0640311	0.107059	0.116931	0.05412	0.207163	0.0838747	1.23162	0.216085	0.0272248	0.0355757	0.306983	0.364279	0.225704	0.00082127	0.0199335	0.137341	0.011372	0.0595073	0.0283212	0.0143111	0.501058
1140	0.23823	0.111057	0.0472136	2.04558	0.0718227	0.163467	0.188548	0.0706288	0.0777315	0.0744384	0.160076	0.827429	0.398517	0.0981797	0.343234	0.28692	0.00714203	0.675694	0.0534868	0.224847	0.169177	0.0111512	0.00648526	0.0230494	0.180164	0.0293199	0.0603793	0.0293199	0.0603793	0.147438	0.218636	0.103025	0.286537	0.0790447	2.15825	0.0193708	0.00937019	0.0110212	0.240293	0.171164	0.207952	0.0207665	0.00682343	0.176493	0.0217553	0.0375894	0.0200267	0.0216885	0.591077
1170	0.0797745	0.0921275	0.100915	1.77769	0.0921819	0.0424079	0.245064	0.131559	0.0121129	0.0377118	0.178464	0.735287	0.336112	0.090775	0.0666631	0.130641	0.00913602	0.605668	0.0855501	0.193348	0.0744733	0.00851095	0.000726825	0.0046759	0.211487	0.0457815	0.00773649	0.0457815	0.00773649	0.283811	0.375597	0.117696	0.533534	0.00990174	2.34049	0.0845784	0.0293119	0.0191067	0.333249	0.0996178	0.163815	0.015478	0.00380579	0.0520626	0.0394351	0.0529662	0.00251898	0.0512636	0.763457
1200	0.10731	0.0466306	0.108973	0.464547	0.00058345	0.135383	0.229431	0.153359	0.00220501	0.327389	0.248373	1.16302	0.123515	0.0260387	0.0732803	6.15378e-05	0.00853842	0.591191	0.316549	0.191603	0.00922266	7.88421e-05	0.00445323	0.0157714	0.256718	0.000810165	0.000187622	0.000810165	0.000187622	0.399554	1.01352	0.0863236	0.617658	0.00713048	3.96906	0.116373	0.000310807	0.00387667	0.384634	0.00294187	0.0354028	0.0178536	0.00395586	0.006263	0.0340778	0.104149	0.00655392	0.0243017	0.830177
Rc	0.610903	1.21104	1.00736	1.28043	1.03761	1.21057	0.664293	0.777617	0.853508	0.610025	0.422755	0.861787	0.873782	1.32196	0.098905	0.417318	0.738614	0.651981	0.799452	0.861824	0.801297	0.514438	0.612645	0.660057	0.838892	0.893548	1.36275	0.893548	1.39718	0.97959	0.744611	1.03797	0.824452	1.07426	0.982908	1.0454	0.4085	0.762618	0.898454	1.46772	0.937718	0.402508	0.481876	0.57723	0.321349	0.520518	0.427795	0.355295	0.89509
[truncated: 50 more columns]

## Sheet: Figure 4G-H
Strain	FZ015	FZ015	FZ015	FZ015	FZ015	FZ015	FZ015	FZ015	FZ015	FZ015	FZ015	FZ015	FZ015	FZ015	FZ015	FZ015	FZ015	FZ015	FZ015	FZ015	FZ015	FZ015	FZ015	FZ015	FZ074	FZ074	FZ074	FZ074	FZ074	FZ074	FZ074	FZ074	FZ074	FZ074	FZ074	FZ074	FZ074	FZ074	FZ074	FZ074	FZ074	FZ074	FZ074	FZ074	FZ074	FZ074	FZ074	FZ074	FZ074
Date	2021-04-25	2021-04-25	2021-04-25	2021-05-02	2021-05-02	2021-05-02	2021-05-04	2021-05-04	2021-05-04	2021-05-04	2021-05-04	2021-05-04	2021-05-04	2021-05-16	2021-05-16	2021-05-16	2021-05-16	2021-05-16	2021-05-16	2021-05-19	2021-05-19	2021-05-19	2021-05-19	2021-05-19	2021-04-25	2021-04-25	2021-04-25	2021-04-25	2021-04-25	2021-05-04	2021-05-04	2021-05-04	2021-05-04	2021-05-04	2021-05-04	2021-05-04	2021-05-16	2021-05-16	2021-05-16	2021-05-16	2021-05-16	2021-05-19	2021-05-19	2021-05-19	2021-05-19	2021-04-25	2021-04-25	2023-05-02	2023-05-02
Treatment	None	None	None	None	None	None	None	None	None	None	None	None	None	None	None	None	None	None	None	None	None	None	None	None	None	None	None	None	None	None	None	None	None	None	None	None	None	None	None	None	None	None	None	None	None	IAA	IAA	IAA	IAA
∆t
30	0.0440579	0.0311397	0.113703	0.0925666	0.206491	0.0582409	0.0925499	0.388952	0.090082	0.0806761	0.135581	0.132864	0.0865979	0.0186232	0.0658524	0.0615141	0.276582	0.0437075	0.317852	0.0194089	0.086934	0.222405	0.0876944	0.00169091	0.132319	0.0285428	0.0546213	0.029276	0.0396956	0.07585	0.02178	0.0752327	0.000741722	0.0595784	0.0491812	0.000509074	0.0337435	0.0238044	0.0809243	0.0416377	0.192268	0.0187939	0.0597029	0.0176998	0.0181572	0.0455422	0.124153	0.0818707	0.0974613
60	0.0714039	0.0544289	0.0993162	0.0864082	0.323616	0.0740453	0.100517	0.416345	0.119078	0.130594	0.122852	0.180286	0.115776	0.025607	0.0598817	0.111993	0.351914	0.0616781	0.335559	0.0247104	0.122528	0.239033	0.11529	0.00378629	0.148695	0.0407073	0.0578273	0.0477091	0.0578144	0.0564113	0.042615	0.089093	0.000860235	0.079187	0.0589759	0.000659961	0.0550669	0.035022	0.0963239	0.0523798	0.204884	0.0244148	0.0478554	0.016763	0.0186078	0.0267287	0.188345	0.0744302	0.167037
90	0.101969	0.088374	0.12794	0.096173	0.297788	0.0933257	0.130062	0.273612	0.123549	0.156438	0.141337	0.21061	0.124492	0.0340318	0.0948482	0.10587	0.321964	0.0691851	0.335735	0.0256933	0.1071	0.302395	0.124061	0.00482668	0.150864	0.044144	0.0730338	0.0531316	0.0385453	0.0632855	0.0598581	0.0663933	0.00100275	0.0597403	0.0585002	0.000440343	0.0748614	0.0460659	0.0925277	0.0635741	0.19148	0.0257525	0.0687353	0.0184923	0.0215022	0.0419528	0.168215	0.0737396	0.130249
120	0.110386	0.119215	0.137989	0.10051	0.253451	0.0739588	0.0981132	0.366198	0.118415	0.121625	0.170116	0.285456	0.135352	0.0377295	0.0947497	0.119407	0.36608	0.0798701	0.350535	0.0263967	0.0926271	0.324312	0.139158	0.00573153	0.167477	0.0537111	0.0573841	0.0695141	0.0445289	0.0486931	0.0837474	0.0887954	0.000803386	0.0580541	0.0553478	0.000543773	0.0795497	0.0632525	0.148615	0.0834686	0.206271	0.0333658	0.0520245	0.0212279	0.0222178	0.0460869	0.173915	0.118179	0.109049
150	0.111314	0.136417	0.148407	0.0876314	0.229806	0.0712195	0.11737	0.404681	0.160311	0.11134	0.136056	0.246996	0.113145	0.036975	0.0944858	0.108408	0.358474	0.0798625	0.362293	0.0254696	0.120701	0.203355	0.1581	0.00634352	0.128517	0.0612677	0.0539883	0.0692737	0.0494774	0.0859166	0.109672	0.103684	0.000802723	0.061015	0.0564055	0.000643065	0.0912741	0.0813225	0.151904	0.0838651	0.224001	0.0377982	0.0710801	0.0212885	0.02381	0.0397187	0.217338	0.129213	0.151226
180	0.115204	0.146444	0.131715	0.128767	0.283116	0.0689474	0.112157	0.31084	0.169855	0.123915	0.165565	0.24672	0.105938	0.0391921	0.117305	0.0936114	0.392558	0.0885864	0.355999	0.0179865	0.122262	0.214219	0.218296	0.00710439	0.149839	0.0682611	0.0672875	0.0717703	0.0471271	0.0517966	0.131945	0.116426	0.000669444	0.0668023	0.0742804	0.000531892	0.107762	0.100788	0.19471	0.100201	0.121183	0.0386279	0.063741	0.021757	0.0291956	0.0508282	0.217689	0.117571	0.179607
210	0.115726	0.148666	0.168627	0.120445	0.301189	0.080223	0.140722	0.423324	0.20119	0.143311	0.129513	0.278404	0.151868	0.0464125	0.130638	0.139155	0.432277	0.0832279	0.376251	0.0263523	0.131314	0.209317	0.209498	0.00856736	0.16783	0.0781476	0.08013	0.0738873	0.0459801	0.0673259	0.147563	0.128067	0.000928953	0.0754269	0.0709782	0.000633064	0.120667	0.125222	0.217754	0.124028	0.131046	0.0383238	0.0715003	0.0137398	0.0342993	0.0438088	0.233578	0.151279	0.182307
240	0.122942	0.143306	0.201504	0.130302	0.280744	0.101713	0.112164	0.420923	0.245453	0.156028	0.150862	0.229513	0.161244	0.052416	0.15391	0.165442	0.370902	0.0694856	0.382477	0.032745	0.182224	0.214087	0.199385	0.00946273	0.176458	0.0822988	0.0796457	0.0608572	0.0559536	0.0561442	0.160607	0.136261	0.00119208	0.0614309	0.0664259	0.000785117	0.133165	0.148909	0.218341	0.125792	0.12309	0.0367519	0.0771028	0.0226697	0.034508	0.0377791	0.230791	0.153516	0.155893
270	0.128087	0.122604	0.214169	0.118401	0.330046	0.0943387	0.0974642	0.265975	0.311757	0.178149	0.162536	0.204237	0.144498	0.0604829	0.173878	0.141052	0.464806	0.0902786	0.399557	0.0360762	0.158967	0.252557	0.234223	0.00903995	0.172043	0.0856888	0.0548873	0.0579901	0.0571775	0.0739451	0.176443	0.177725	0.00110104	0.0684886	0.0546602	0.000698064	0.14221	0.171102	0.247355	0.132018	0.128471	0.033857	0.104828	0.0223334	0.0329384	0.0330369	0.243717	0.147064	0.12992
300	0.126798	0.103286	0.247288	0.118297	0.313967	0.0947809	0.115078	0.390134	0.337082	0.197707	0.187894	0.209958	0.16236	0.0734639	0.180138	0.159292	0.451578	0.104178	0.417266	0.040853	0.140163	0.265419	0.275992	0.00914424	0.128937	0.0988318	0.0583213	0.0565845	0.0608838	0.0455933	0.199309	0.180019	0.000932447	0.0547584	0.0866915	0.000877658	0.132766	0.19503	0.232535	0.143338	0.138392	0.0441646	0.0942497	0.0235365	0.0408699	0.0324675	0.239858	0.183546	0.123755
330	0.156227	0.0843066	0.25621	0.132329	0.320177	0.0848438	0.128139	0.370248	0.343103	0.157874	0.195129	0.179791	0.142237	0.0837776	0.205945	0.148913	0.420664	0.112387	0.426769	0.0395228	0.210449	0.219254	0.303944	0.00957485	0.139386	0.109535	0.0545764	0.058019	0.0706649	0.0789218	0.205724	0.227188	0.00104519	0.0579603	0.0827856	0.00105797	0.120781	0.21258	0.239942	0.139154	0.14425	0.0491082	0.0930246	0.0280461	0.0370818	0.0353825	0.171899	0.20055	0.136754
360	0.188764	0.0723702	0.269276	0.129884	0.388965	0.110667	0.135313	0.30176	0.351386	0.158722	0.211216	0.193818	0.140095	0.0827843	0.202491	0.121353	0.390302	0.102515	0.419292	0.0400792	0.247774	0.277525	0.321622	0.00939714	0.173363	0.113219	0.0646887	0.0652402	0.0763195	0.0526248	0.204803	0.246657	0.00109011	0.0630992	0.0990433	0.00101254	0.11034	0.241603	0.230608	0.143203	0.114036	0.0567764	0.0953777	0.0258335	0.0433695	0.0365136	0.202958	0.227353	0.155599
390	0.208974	0.0827069	0.290391	0.125355	0.454259	0.131523	0.13212	0.303114	0.391626	0.165416	0.250159	0.190156	0.149997	0.0928589	0.20831	0.138235	0.380743	0.0887933	0.460051	0.0423495	0.206803	0.246708	0.351345	0.0102437	0.195178	0.122065	0.0681076	0.0598106	0.0874961	0.0887259	0.228044	0.228786	0.00108267	0.0694585	0.0997098	0.00104935	0.103928	0.265949	0.186738	0.133815	0.159517	0.0528711	0.107224	0.0294753	0.034143	0.031672	0.150885	0.265201	0.143708
420	0.210765	0.0849695	0.302455	0.11153	0.464849	0.126651	0.108511	0.286883	0.419916	0.200837	0.211221	0.187638	0.153355	0.0952506	0.211915	0.162122	0.489466	0.0819805	0.461985	0.0465646	0.170634	0.238531	0.341429	0.0115542	0.197762	0.137922	0.0664581	0.0617272	0.0869876	0.0606254	0.249338	0.263328	0.00124133	0.0501349	0.0917057	0.00118764	0.0837358	0.279555	0.215046	0.117743	0.126811	0.0543272	0.106968	0.0231716	0.0405372	0.0440873	0.118884	0.30499	0.179594
450	0.172226	0.0992109	0.29257	0.121349	0.32533	0.126913	0.113899	0.370767	0.444312	0.183254	0.184992	0.179519	0.150208	0.115487	0.188606	0.165879	0.559652	0.0923974	0.482437	0.0503725	0.218652	0.276122	0.318836	0.0130627	0.183246	0.151382	0.065418	0.0597425	0.082121	0.0763263	0.25567	0.278731	0.0012247	0.0403865	0.110576	0.00132181	0.0856313	0.297019	0.160197	0.127918	0.124859	0.0493427	0.112574	0.0289397	0.0366814	0.0377655	0.171099	0.285627	0.194985
480	0.174124	0.119	0.337888	0.122662	0.293095	0.123048	0.147019	0.288705	0.479819	0.166494	0.20152	0.214549	0.12754	0.136325	0.214352	0.190205	0.526056	0.0930293	0.502702	0.0509371	0.210044	0.193354	0.36169	0.0152794	0.145155	0.158575	0.07756	0.0537008	0.0824393	0.0662593	0.25379	0.27305	0.000646534	0.0618308	0.115719	0.00138071	0.0625214	0.306619	0.136637	0.137544	0.146946	0.030369	0.103833	0.0322849	0.0360701	0.0420682	0.221746	0.319282	0.193083
510	0.16596	0.135678	0.307976	0.0878117	0.349584	0.124001	0.165235	0.258985	0.485639	0.114356	0.144389	0.224247	0.158287	0.144319	0.206666	0.198688	0.558598	0.107804	0.521469	0.0544762	0.240706	0.227274	0.342384	0.0161121	0.141184	0.166622	0.0794739	0.0493538	0.0783265	0.0760552	0.261444	0.301431	0.000766344	0.0777032	0.097803	0.00169066	0.0623751	0.311225	0.194878	0.139903	0.14368	0.025423	0.12698	0.0335379	0.0362511	0.0495181	0.16969	0.339459	0.174607
540	0.192983	0.144394	0.380795	0.111749	0.418435	0.14175	0.150515	0.381427	0.468448	0.151124	0.171755	0.203567	0.166481	0.165709	0.223978	0.181218	0.418619	0.0964919	0.532722	0.0577682	0.257653	0.256426	0.342897	0.01474	0.142028	0.180066	0.0921888	0.0476485	0.0805996	0.0655712	0.260817	0.252667	0.000963201	0.0733245	0.089418	0.00185226	0.0535949	0.325802	0.156062	0.153189	0.160243	0.0237608	0.112596	0.0343139	0.0267407	0.0371473	0.191554	0.33201	0.190701
570	0.185528	0.13876	0.371727	0.0676387	0.318321	0.145683	0.138884	0.324453	0.510897	0.187655	0.192036	0.218937	0.170673	0.167602	0.202358	0.201132	0.369149	0.0778749	0.588175	0.0599357	0.28401	0.20939	0.340276	0.0145998	0.144475	0.193454	0.075113	0.0544458	0.0716661	0.0681223	0.257218	0.266034	0.00134698	0.0660218	0.106284	0.00167887	0.0729051	0.332917	0.156963	0.157437	0.181657	0.0244751	0.151212	0.0355437	0.0249964	0.0563688	0.179419	0.395807	0.190196
600	0.189634	0.113289	0.446545	0.0751121	0.263236	0.159441	0.178169	0.354743	0.497145	0.191361	0.191973	0.221257	0.201902	0.185408	0.176697	0.218693	0.408421	0.0808647	0.619862	0.0692268	0.301918	0.205315	0.331888	0.0147541	0.145662	0.201915	0.0890777	0.0596094	0.0707329	0.0838368	0.25933	0.258467	0.00124129	0.0479767	0.112804	0.00198861	0.0946642	0.337939	0.15789	0.185528	0.187424	0.0305048	0.128702	0.0427453	0.0233113	0.0381111	0.207974	0.41703	0.118427
630	0.201301	0.0754089	0.420085	0.100147	0.305684	0.144395	0.211015	0.455443	0.467337	0.135662	0.220601	0.23008	0.186833	0.198407	0.19281	0.203522	0.442399	0.064468	0.622362	0.0715381	0.342258	0.170815	0.361968	0.0140185	0.138798	0.217741	0.0841668	0.0678459	0.0870426	0.0941623	0.254937	0.270526	0.00123407	0.0549617	0.125241	0.00223608	0.0852804	0.342742	0.159464	0.216277	0.190345	0.0234747	0.165121	0.035314	0.0249943	0.0533184	0.200489	0.420293	0.0813264
660	0.230187	0.05268	0.499939	0.0638447	0.379472	0.171989	0.207018	0.273376	0.41989	0.0931713	0.11706	0.256666	0.198832	0.217553	0.195711	0.180816	0.358696	0.0458228	0.668175	0.0759467	0.351004	0.166018	0.332209	0.012888	0.146595	0.218029	0.0894777	0.0881616	0.0804517	0.0786246	0.265447	0.248324	0.000879014	0.086591	0.116608	0.00210025	0.0672498	0.339309	0.218913	0.216545	0.18341	0.0250075	0.124801	0.0348392	0.0209975	0.0533286	0.187465	0.460751	0.0962516
690	0.242973	0.0405958	0.459037	0.120321	0.279784	0.179561	0.151508	0.292941	0.410319	0.09579	0.10666	0.179401	0.236322	0.243607	0.214049	0.172565	0.330232	0.049874	0.709031	0.0801335	0.329864	0.276108	0.338757	0.0112173	0.155232	0.215496	0.099332	0.0966235	0.0753398	0.0651841	0.268095	0.252411	0.000969363	0.0354575	0.120651	0.00244282	0.071223	0.345654	0.217769	0.215168	0.203914	0.0313331	0.145094	0.0390998	0.0236405	0.0442851	0.224328	0.466359	0.135532
720	0.243941	0.0363486	0.485906	0.0593244	0.253681	0.221353	0.187584	0.54938	0.361271	0.117508	0.114975	0.172717	0.235716	0.260559	0.204569	0.180209	0.149591	0.0833806	0.768304	0.0834966	0.37241	0.260692	0.335822	0.00815536	0.215881	0.219668	0.079609	0.080126	0.0675763	0.0965526	0.265573	0.249353	0.00120806	0.0318682	0.153679	0.00287514	0.083326	0.379976	0.198872	0.240248	0.210057	0.0210004	0.151056	0.043825	0.0213023	0.0680952	0.180215	0.459316	0.086676
750	0.236852	0.0594729	0.522172	0.0979848	0.200179	0.209787	0.185785	0.389555	0.342234	0.0912686	0.0933196	0.160476	0.192479	0.272939	0.193785	0.186571	0.166281	0.100802	0.777441	0.0886368	0.405355	0.290195	0.318293	0.00798798	0.225048	0.232747	0.0975808	0.0756063	0.0744595	0.0857921	0.273876	0.221199	0.00149717	0.0533462	0.144829	0.00266937	0.0914471	0.381711	0.211666	0.211709	0.236756	0.0307756	0.159312	0.0345214	0.0261987	0.0486175	0.0726083	0.452034	0.0344727
780	0.226374	0.0547996	0.590316	0.0960295	0.175054	0.245416	0.215898	0.240349	0.345619	0.0842157	0.0931428	0.158959	0.234867	0.284929	0.192268	0.155427	0.209632	0.107552	0.797997	0.100307	0.406791	0.22374	0.311407	0.00857843	0.202003	0.235729	0.0739123	0.0653592	0.0792466	0.0565326	0.277633	0.197311	0.0012657	0.0480098	0.147638	0.00274674	0.0976599	0.37956	0.207365	0.228453	0.212407	0.0254069	0.119207	0.0392759	0.0252195	0.085336	0.132353	0.438957	0.0820736
810	0.157008	0.0450432	0.592895	0.0930684	0.152713	0.212061	0.199864	0.608902	0.370953	0.0756592	0.116527	0.216231	0.180685	0.297753	0.176577	0.119215	0.234113	0.0954341	0.854854	0.103413	0.385959	0.146767	0.259294	0.00893236	0.105075	0.233833	0.114586	0.0559913	0.0719755	0.0913046	0.273755	0.200943	0.0011843	0.0648062	0.15771	0.00316034	0.0929189	0.397423	0.207045	0.228896	0.250247	0.0210173	0.126944	0.0388706	0.0303064	0.0628877	0.188072	0.431108	0.146433
840	0.156348	0.0477701	0.566095	0.0942079	0.171202	0.202094	0.201864	0.378497	0.295142	0.044617	0.106657	0.203347	0.248336	0.298702	0.144588	0.132448	0.272555	0.109397	0.96532	0.11007	0.440089	0.234221	0.208553	0.00951262	0.0900201	0.232342	0.134895	0.049918	0.101719	0.108169	0.246482	0.180311	0.00117989	0.0497491	0.166808	0.00314918	0.0892832	0.404057	0.159006	0.175719	0.278256	0.0257086	0.099065	0.0393492	0.0375216	0.0738434	0.167653	0.450972	0.115761
870	0.152315	0.0324577	0.581328	0.0519216	0.228048	0.240596	0.173759	0.378095	0.187645	0.0407887	0.096345	0.189531	0.271978	0.304093	0.166326	0.134385	0.262645	0.133073	1.00536	0.118289	0.483888	0.292597	0.170786	0.00884121	0.0882258	0.199626	0.128526	0.0339456	0.115687	0.0727795	0.241515	0.211334	0.00125589	0.0596306	0.174844	0.00333256	0.080106	0.40997	0.132603	0.177428	0.226514	0.0443918	0.0910439	0.0399956	0.0443203	0.0576761	0.19818	0.440731	0.0745839
900	0.149731	0.0473985	0.483807	0.0866703	0.238287	0.210636	0.183174	0.496595	0.124939	0.0399221	0.107045	0.141858	0.18169	0.32979	0.1026	0.172492	0.296369	0.109608	1.23145	0.126199	0.483346	0.47765	0.154075	0.0064637	0.0657716	0.182973	0.0958711	0.0608731	0.10497	0.111504	0.192794	0.243163	0.00114779	0.0404574	0.191195	0.00374942	0.0639106	0.405188	0.16445	0.146596	0.220086	0.0384661	0.0945742	0.0445805	0.0552646	0.0709487	0.14524	0.440051	0.0378848
930	0.138101	0.0540922	0.530692	0.0889301	0.25283	0.275838	0.141718	0.38077	0.168747	0.0453206	0.0856828	0.124972	0.16118	0.313859	0.0991517	0.215554	0.341065	0.115519	1.40235	0.140348	0.535399	0.448909	0.144614	0.0046122	0.062471	0.166149	0.0808045	0.0604755	0.1292	0.134255	0.137958	0.248348	0.00107754	0.0250995	0.188555	0.00308542	0.060096	0.395932	0.105892	0.104156	0.369617	0.0380171	0.120395	0.0432014	0.0562643	0.0616476	0.0913398	0.421307	0.0935166
960	0.13445	0.0638663	0.443899	0.119135	0.171953	0.261873	0.110808	0.42183	0.145385	0.0481743	0.0998638	0.10926	0.183523	0.31932	0.106646	0.205506	0.347815	0.138631	1.54189	0.147675	0.512293	0.334829	0.115404	0.00247838	0.0557593	0.129109	0.0835546	0.05598	0.165023	0.117985	0.118701	0.279212	0.00103599	0.0747694	0.192108	0.0035967	0.0393149	0.401763	0.125138	0.0955404	0.464906	0.0487529	0.166624	0.0479307	0.06224	0.0675324	0.11799	0.357461	0.15995
990	0.126457	0.0576839	0.495558	0.062374	0.124391	0.283809	0.184359	0.609112	0.12402	0.0325618	0.0626407	0.101611	0.156089	0.2947	0.137132	0.164657	0.282838	0.141874	1.57939	0.124339	0.595625	0.201569	0.102256	0.000754965	0.0574598	0.126517	0.089084	0.0882283	0.1328	0.0800221	0.103262	0.298935	0.00104082	0.0686583	0.217043	0.00403815	0.0511129	0.359506	0.130401	0.078227	0.520538	0.0473101	0.0920873	0.0535358	0.0693209	0.0493036	0.0971368	0.280798	0.102849
1020	0.0679411	0.0542768	0.494781	0.0619591	0.198076	0.280408	0.110175	0.316724	0.112409	0.013803	0.0473573	0.0374367	0.192336	0.258822	0.142859	0.241927	0.259909	0.141277	1.98102	0.12173	0.715284	0.271066	0.0248409	0.00087583	0.0846055	0.132167	0.0701669	0.089744	0.126124	0.11658	0.0888205	0.287653	0.000552389	0.0175085	0.233075	0.0040752	0.0446146	0.358222	0.133596	0.0811798	0.368904	0.0489301	0.109864	0.0588716	0.0697966	0.0538221	0.0854276	0.294701	0.0379352
1050	0.0569829	0.0364782	0.584119	0.0430669	0.0884121	0.322132	0.224281	0.355648	0.0808758	0.0178622	0.100271	0.0344659	0.14897	0.256507	0.116399	0.32757	0.198072	0.0791538	2.00008	0.119627	0.849784	0.292766	0.0128928	0.000864589	0.100332	0.0993333	0.0348253	0.0556246	0.207154	0.112202	0.0783503	0.296032	0.0013768	0.0178985	0.248679	0.00323936	0.0388585	0.371806	0.163585	0.0712593	0.592631	0.050191	0.108861	0.0523997	0.0836802	0.0426617	0.107392	0.265547	0.0870841
1080	0.0510595	0.047233	0.573898	0.0633519	0.113727	0.253265	0.0930433	0.552428	0.0729435	0.025157	0.147757	0.0170306	0.0711066	0.198049	0.130704	0.405276	0.0546991	0.0773375	2.28116	0.146303	0.852872	0.346671	0.0206818	0.000318338	0.111316	0.103261	0.0462634	0.0758289	0.10759	0.109321	0.058934	0.291626	0.000402271	0.0136946	0.258155	0.00348282	0.0483249	0.320015	0.170017	0.0705631	0.041355	0.0734728	0.114045	0.0451375	0.10079	0.0410575	0.0473421	0.208613	0.127553
1110	0.0525411	0.0640003	0.534586	0.0592995	0.325942	0.278662	0.0847752	0.169196	0.101921	0.0428279	0.177404	0.0465324	0.138586	0.192249	0.207697	0.441866	0.0526301	0.100573	3.6348	0.162604	0.788006	0.169395	0.0280992	0.000258955	0.111086	0.152085	0.0689573	0.0466012	0.0926408	0.0978498	0.0480687	0.30963	0.00156486	0.0408962	0.233864	0.00505118	0.0468887	0.246013	0.263332	0.0439098	0.0271991	0.0648232	0.170545	0.0181727	0.111985	0.0220253	0.0238391	0.187837	0.187258
1140	0.0262162	0.0471129	0.505204	0.0358142	0.27703	0.196792	0.0831105	0.118292	0.259045	0.0390638	0.172748	0.038623	0.16374	0.123056	0.280023	0.454908	0.182336	0.0865336	4.13576	0.225137	1.07725	0.118161	0.0328567	0.000124585	0.145681	0.153215	0.105001	0.0797716	0.225225	0.138128	0.0533187	0.304586	0.000820031	0.0321571	0.226184	0.0063575	0.0597628	0.211591	0.34203	0.0285645	0.0407054	0.0897569	0.214603	0.0201007	0.113336	0.0213992	0.0174231	0.251896	0.141454
1170	0.0297134	0.0272197	0.398307	0.0139757	0.0130899	0.097396	0.158836	0.78305	0.182202	0.009528	0.156337	0.0435269	0.200285	0.102537	0.505619	0.699464	0.178119	0.0387085	4.36205	0.118939	1.45675	0.108814	0.0360968	0.000191038	0.116736	0.184332	0.226183	0.212577	0.0908105	0.11321	0.0420297	0.289507	0.00256145	0.00696786	0.19513	0.00580278	0.10914	0.145631	0.256198	0.0700159	0.0633714	0.125997	0.309539	0.0211383	0.105607	0.0263976	0.0100212	0.239163	0.102731
1200	0.00274386	0.0596964	0.278537	0.00221542	0.0405503	0.277056	0.179946	1.33008	0.00234874	0.0132693	0.13917	0.0111005	0.574112	0.115401	0.0187284	1.06711	0.156316	0.00228261	12.1164	0.101847	1.42163	0.0846187	0.0397307	7.03351e-05	0.0664472	0.0075916	0.253624	0.338074	0.0277685	0.157576	0.0117556	0.313666	5.35407e-06	0.000617597	0.0881552	0.00839628	0.163282	0.119474	0.0239535	0.0122346	0.00530721	0.109042	0.171954	0.0100423	0.111402	0.0295298	0.00790643	0.143477	0.203769
Rc	0.472249	0.55619	0.957959	0.664988	1.02258	0.907086	0.662751	1.02353	1.37189	0.582028	0.7384	0.81887	0.838605	0.668321	1.17676	0.98911	1.18794	0.495934	0.955292	0.684279	0.821752	0.862233	0.710619	0.181484	0.929501	0.691063	0.636256	0.471179	0.867146	0.57795	0.998495	0.632821	0.0628273	0.39779	0.488619	0.120318	0.499244	0.708145	0.949964	0.941262	0.800992	0.407029	0.753073	0.270365	0.676135	0.410572	0.980992	1.05517	0.964646
[truncated: 15 more columns]

## Sheet: Figure 5B
					Fresected
Strain	Genotype	IAA	Distance from Gal-HO	Timepoint	Rep. 1	Rep. 2	Rep. 3	Rep. 4	Rep. 5	Rep. 6
FZ015	Wildtype	no	0.7 kb	0	0	0	0	0	0
FZ015	Wildtype	no	0.7 kb	1	12.7202	34	33	15.3024	47.7383
FZ015	Wildtype	no	0.7 kb	3	35.6797	72	49	52.1516	80
FZ015	Wildtype	no	0.7 kb	6	63.4221	87	94	65.8477	77
FZ015	Wildtype	no	5 kb	0	0	0	0
FZ015	Wildtype	no	5 kb	1	25	24	8
FZ015	Wildtype	no	5 kb	3	45	40	40
FZ015	Wildtype	no	5 kb	6	76	64
FZ015	Wildtype	no	10 kb	0	0	0	0	0	0	0
FZ015	Wildtype	no	10 kb	1	0.48	21	25	4.81879	7.29504	2.92001
FZ015	Wildtype	no	10 kb	3	66	24	42	5.89977	9.74797	15.14
FZ015	Wildtype	no	10 kb	6	71	63	57	46.1612	32.6698	38.3982
FZ075	Las17-AID	no	0.7 kb	0	0	0	0	0
FZ075	Las17-AID	no	0.7 kb	1	54	31	34	7
FZ075	Las17-AID	no	0.7 kb	3	84	68	65	37
FZ075	Las17-AID	no	0.7 kb	6	104	82	97	71
FZ075	Las17-AID	no	5 kb	0	0	0	0	0	0
FZ075	Las17-AID	no	5 kb	1	21.2378	5.42949	4.44273	7.57621	3.50246
FZ075	Las17-AID	no	5 kb	3	12.6653	87.9291	12.7202	23.9678	37.4046
FZ075	Las17-AID	no	5 kb	6	41.1206	121.604	25.061	54.9599	58.6232
FZ075	Las17-AID	no	10 kb	0	0	0	0	0	0
FZ075	Las17-AID	no	10 kb	1	3.94077	1.91408	4.81879	7.29504	2.92001
FZ075	Las17-AID	no	10 kb	3	4.98449	18	5.89977	9.74797	15.14
FZ075	Las17-AID	no	10 kb	6	29.8677	58	46.1612	32.6698	38.3982
FZ075	Las17-AID	before Gal	0.7 kb	0	0	0	0
FZ075	Las17-AID	before Gal	0.7 kb	1	3	45	22
FZ075	Las17-AID	before Gal	0.7 kb	3	7	49	33
FZ075	Las17-AID	before Gal	0.7 kb	6	20	42	41
FZ075	Las17-AID	before Gal	5 kb	0	0	0	0
FZ075	Las17-AID	before Gal	5 kb	1	2	15	27
FZ075	Las17-AID	before Gal	5 kb	3	3	24	22
FZ075	Las17-AID	before Gal	5 kb	6	13	28	20
FZ075	Las17-AID	before Gal	10 kb	0	0	0	0	0
FZ075	Las17-AID	before Gal	10 kb	1	2	31	20	3
FZ075	Las17-AID	before Gal	10 kb	3	2	33	19	7
FZ075	Las17-AID	before Gal	10 kb	6	9	36	24	20
FZ075	Las17-AID	after Gal	0.7 kb	0	0	0	0
FZ075	Las17-AID	after Gal	0.7 kb	1	6	20	19
FZ075	Las17-AID	after Gal	0.7 kb	3	41	28	31
FZ075	Las17-AID	after Gal	0.7 kb	6	57	33	32
FZ075	Las17-AID	after Gal	5 kb	0	0	0	0
FZ075	Las17-AID	after Gal	5 kb	1	19	2	14
FZ075	Las17-AID	after Gal	5 kb	3	35	14	13
FZ075	Las17-AID	after Gal	5 kb	6	17	38	37
FZ075	Las17-AID	after Gal	10 kb	0	0	0	0
FZ075	Las17-AID	after Gal	10 kb	1	11	12	3
FZ075	Las17-AID	after Gal	10 kb	3	31	30	5
FZ075	Las17-AID	after Gal	10 kb	6	20	29	29

[truncated: 31 more sheets: Figure 5C, Figure 5D, Figure 6A, Figure 6B-C, Figure 6D-E, Figure 7A, Figure 7C-D, Figure 7E, Figure 7F-G, Figure 7H-J, Figure 8B, D, F, H, J, Figure 8C, E, G, I, K, Figure 9B, Figure 9C, Figure 9D, Figure 9F, Figure 9H, Supplementary Figure 1A-B, Supplementary Figure 2A-E, Supplementary Figure 3A-B …]
